# Supplementary material for: 5-Pentyl-4-phenyl­sulfonyl-1H-pyrazol-3-ol
Source: Acta Crystallogr Sect E Struct Rep Online. 2010 May 29;66(Pt 6):o1482–3. doi: 10.1107/S1600536810019458 (PMC2979633; doi:10.1107/S1600536810019458)
Supplement: Supplementary file 2 [file e-66-o1482-Isup2.hkl]

# 
# h,k,l, Fc-squared, Fo-squared, sigma(Fo-squared) and status flag 
# 
data_I
_shelx_title ' rvr91m in P2(1)/c (100K)' 
_shelx_refln_list_code          4 
_shelx_F_calc_maximum      263.19 
_exptl_crystal_F_000       624.00 
_reflns_d_resolution_high  0.5762 
 
loop_ 
 _symmetry_equiv_pos_as_xyz 
 'x, y, z' 
 '-x, y+1/2, -z+1/2' 
 '-x, -y, -z' 
 'x, -y-1/2, z-1/2' 
 
_cell_length_a    10.3425 
_cell_length_b    11.2963 
_cell_length_c    12.8911 
_cell_angle_alpha  90.000 
_cell_angle_beta  107.419 
_cell_angle_gamma  90.000 
 
_shelx_F_squared_multiplier     1.000 
 
loop_ 
 _refln_index_h 
 _refln_index_k 
 _refln_index_l 
 _refln_F_squared_calc 
 _refln_F_squared_meas 
 _refln_F_squared_sigma 
 _refln_observed_status 
   1   0   0     4632.22     4868.33    147.62 o 
   2   0   0       47.59       54.77      3.45 o 
   3   0   0       41.83       54.11      4.26 o 
   4   0   0     3135.31     3344.44    102.72 o 
   5   0   0      229.02      266.96      6.01 o 
   6   0   0     1140.25     1247.75     21.99 o 
   7   0   0      927.53      967.29     15.43 o 
   8   0   0     5631.90     5642.70     78.95 o 
   9   0   0      312.22      318.81      8.19 o 
  10   0   0       98.33       97.13      5.77 o 
  11   0   0      224.84      206.08     12.05 o 
  12   0   0      500.27      481.82     21.01 o 
  13   0   0       91.53       89.17      9.82 o 
  14   0   0      360.04      364.79     18.86 o 
  15   0   0      113.50      126.36     12.85 o 
  16   0   0       39.69       46.69      8.82 o 
  17   0   0        0.05        0.55      5.08 o 
   1   1   0     8810.80     9531.71    258.94 o 
   2   1   0       82.65      115.73      8.39 o 
   3   1   0     1166.09     1203.99     37.51 o 
   4   1   0       45.80       48.65      4.05 o 
   5   1   0      864.74      911.19     11.49 o 
   6   1   0        7.75        8.33      0.96 o 
   7   1   0      344.09      390.53      6.19 o 
   8   1   0      121.85      124.09      3.84 o 
   9   1   0      196.18      224.22      4.69 o 
  10   1   0       95.83       94.70      3.93 o 
  11   1   0        0.43       -1.50      1.50 o 
  12   1   0        1.19        2.94      2.64 o 
  13   1   0      310.27      327.95     12.06 o 
  14   1   0       11.43        9.01      3.53 o 
  15   1   0       11.60       11.68      3.83 o 
  16   1   0       31.03       25.49      5.10 o 
  17   1   0        6.50        4.39      4.47 o 
   0   2   0     6642.75     7308.05    293.00 o 
   1   2   0     1053.60     1129.18     16.78 o 
   2   2   0     2426.73     2581.40     42.96 o 
   3   2   0       47.51       67.22      1.94 o 
   4   2   0      627.17      530.51     15.94 o 
   5   2   0      239.05      249.11      5.95 o 
   6   2   0      713.68      771.55     19.12 o 
   7   2   0      157.37      152.00      3.72 o 
   8   2   0     1370.52     1370.36     17.55 o 
   9   2   0       74.28       67.91      3.28 o 
  10   2   0       70.51       66.60      3.25 o 
  11   2   0        1.99        0.69      2.09 o 
  12   2   0       47.01       42.29      3.95 o 
  13   2   0        6.25        3.57      2.93 o 
  14   2   0      122.78      141.74     15.14 o 
  15   2   0       60.22       55.24      6.30 o 
  16   2   0      113.65      113.15      9.00 o 
  17   2   0        8.16        4.17      3.92 o 
   1   3   0     7722.74     8362.51    142.49 o 
   2   3   0     5690.45     5971.23     83.23 o 
   3   3   0       45.42       86.64      3.33 o 
   4   3   0      390.60      374.09      8.62 o 
   5   3   0     3166.39     3298.28     55.76 o 
   6   3   0       87.45       88.94      3.25 o 
   7   3   0     2590.73     2524.21     32.68 o 
   8   3   0      711.64      736.46     12.60 o 
   9   3   0      596.13      593.50      9.97 o 
  10   3   0       14.80       17.54      2.03 o 
  11   3   0       64.63       54.68      3.20 o 
  12   3   0       48.20       47.66      4.21 o 
  13   3   0      434.55      473.24     12.83 o 
  14   3   0      288.79      292.59     14.44 o 
  15   3   0      305.82      334.71     24.74 o 
  16   3   0       17.67        8.51      4.13 o 
   0   4   0    12818.47    14302.07    429.48 o 
   1   4   0      149.60      179.56     13.37 o 
   2   4   0        2.66        3.66      0.60 o 
   3   4   0     4158.09     4576.72     64.84 o 
   4   4   0      110.23      110.58      3.36 o 
   5   4   0      383.87      431.41      6.95 o 
   6   4   0      159.00      135.70      3.52 o 
   7   4   0      132.24      111.21      3.82 o 
   8   4   0       13.79       14.65      1.31 o 
   9   4   0       23.15       24.37      2.11 o 
  10   4   0      258.00      262.31      8.02 o 
  11   4   0      127.65      124.14      4.30 o 
  12   4   0       82.32       83.30      5.67 o 
  13   4   0      131.77      129.75      6.73 o 
  14   4   0       29.25       23.29      4.40 o 
  15   4   0       78.22       79.71     10.19 o 
  16   4   0      112.54      113.90      9.01 o 
   1   5   0      163.18      160.76      4.94 o 
   2   5   0        9.33       11.34      1.01 o 
   3   5   0      409.96      425.47     12.85 o 
   4   5   0       86.31       81.17      3.00 o 
   5   5   0      195.07      230.72      5.81 o 
   6   5   0      471.23      438.80      7.94 o 
   7   5   0     1120.24     1050.84     12.65 o 
   8   5   0      124.08      124.48      3.06 o 
   9   5   0       81.65       72.64      2.71 o 
  10   5   0       33.27       42.98      3.97 o 
  11   5   0      342.92      345.84      7.03 o 
  12   5   0        0.89        0.09      1.94 o 
  13   5   0       10.19        7.41      3.29 o 
  14   5   0        7.06       10.15      3.20 o 
  15   5   0      190.82      210.69     10.60 o 
  16   5   0        5.64        3.73      3.93 o 
   0   6   0       12.65       17.44      2.96 o 
   1   6   0       64.16       93.63      4.00 o 
   2   6   0      330.01      399.71     11.23 o 
   3   6   0        7.21        8.55      1.39 o 
   4   6   0      265.87      274.90      5.14 o 
   5   6   0      733.04      735.83     10.04 o 
   6   6   0      882.75      808.71     10.13 o 
   7   6   0      120.44      110.14      3.91 o 
   8   6   0      149.47      145.11      3.18 o 
   9   6   0       96.63      102.54      2.88 o 
  10   6   0      147.99      142.01      6.29 o 
  11   6   0        0.60        0.85      1.48 o 
  12   6   0      278.98      295.03      7.53 o 
  13   6   0       26.09       20.95      3.11 o 
  14   6   0      184.00      194.33     11.95 o 
  15   6   0        4.40        0.11      4.59 o 
  16   6   0       25.63       16.90      6.79 o 
   1   7   0      222.22      259.61      4.93 o 
   2   7   0     1395.75     1452.72     18.01 o 
   3   7   0       23.56       19.66      3.19 o 
   4   7   0      110.78       85.54      2.89 o 
   5   7   0      457.46      548.92      8.12 o 
   6   7   0      173.26      176.74      3.60 o 
   7   7   0      448.14      429.15      6.51 o 
   8   7   0      182.62      174.36      4.33 o 
   9   7   0       42.36       38.93      2.26 o 
  10   7   0        4.01        3.31      1.54 o 
  11   7   0       54.48       56.46      3.64 o 
  12   7   0       12.87       10.43      2.77 o 
  13   7   0       23.50       25.74      3.86 o 
  14   7   0      154.63      151.94     12.72 o 
  15   7   0       18.78       23.23      6.95 o 
   0   8   0      184.74      173.00      6.22 o 
   1   8   0        0.20       -0.19      0.56 o 
   2   8   0      253.51      279.65      6.92 o 
   3   8   0     1305.71     1377.76     26.03 o 
   4   8   0        0.14       -0.70      0.97 o 
   5   8   0       83.22       82.57      3.41 o 
   6   8   0       51.20       67.38      2.66 o 
   7   8   0      545.82      518.19      7.62 o 
   8   8   0       49.29       55.36      2.72 o 
   9   8   0       61.88       61.00      2.79 o 
  10   8   0        2.70        1.70      1.50 o 
  11   8   0       30.32       33.89      3.46 o 
  12   8   0        1.19       -0.45      2.30 o 
  13   8   0       12.22       15.27      3.52 o 
  14   8   0        2.44       -0.59      4.53 o 
  15   8   0       97.25       84.26     11.17 o 
   1   9   0      380.96      405.72      5.22 o 
   2   9   0       55.15       61.82      1.84 o 
   3   9   0       16.94       23.16      3.41 o 
   4   9   0       37.90       42.08      2.07 o 
   5   9   0       21.32       15.68      1.54 o 
   6   9   0      513.38      482.61      7.88 o 
   7   9   0      442.16      441.37      7.63 o 
   8   9   0       10.04       12.77      1.58 o 
   9   9   0      163.59      172.24      4.64 o 
  10   9   0        7.80        9.31      1.68 o 
  11   9   0        0.86       -1.15      1.55 o 
  12   9   0       19.02       19.57      3.49 o 
  13   9   0       55.84       51.51      6.20 o 
  14   9   0        0.87        0.28      4.59 o 
  15   9   0       41.07       43.14      9.19 o 
   0  10   0     1105.89     1078.82     15.38 o 
   1  10   0       87.53      108.26      2.64 o 
   2  10   0     1177.30     1183.24     12.49 o 
   3  10   0        0.86       -0.70      0.84 o 
   4  10   0       17.07       14.08      1.46 o 
   5  10   0      146.77      153.90      3.91 o 
   6  10   0     1183.17     1163.55     15.78 o 
   7  10   0       87.63       88.29      3.31 o 
   8  10   0      263.68      284.33      6.04 o 
   9  10   0       49.89       54.78      3.35 o 
  10  10   0       10.24        9.86      1.92 o 
  11  10   0       38.14       40.41      3.79 o 
  12  10   0      418.33      426.80     13.86 o 
  13  10   0       80.47       87.36      7.68 o 
  14  10   0      161.50      166.10     13.93 o 
   1  11   0     1025.35      989.22     11.52 o 
   2  11   0       57.19       51.28      1.93 o 
   3  11   0        8.79        7.56      1.53 o 
   4  11   0      130.92      126.36      3.55 o 
   5  11   0       19.51       19.25      1.78 o 
   6  11   0       89.21       89.23      3.37 o 
   7  11   0      483.04      484.52      8.44 o 
   8  11   0       40.25       36.09      2.56 o 
   9  11   0        3.49        6.30      1.96 o 
  10  11   0        0.93        0.28      1.64 o 
  11  11   0      104.65      105.42      6.78 o 
  12  11   0       60.48       50.92      6.13 o 
  13  11   0       37.74       38.95      8.40 o 
   0  12   0      830.10      812.01     13.76 o 
   1  12   0       21.32       20.63      1.44 o 
   2  12   0      353.29      361.39      6.63 o 
   3  12   0        5.63        2.69      1.18 o 
   4  12   0      545.90      535.93      8.71 o 
   5  12   0      144.38      151.84      4.14 o 
   6  12   0      262.21      262.59      6.09 o 
   7  12   0       21.15       20.81      2.16 o 
   8  12   0      448.87      460.69      8.50 o 
   9  12   0       34.94       41.65      3.40 o 
  10  12   0        2.32        2.15      2.87 o 
  11  12   0       71.84       64.21      5.25 o 
  12  12   0      194.47      216.95     15.78 o 
  13  12   0        6.11       10.28      6.43 o 
   1  13   0      366.85      370.49      5.27 o 
   2  13   0      268.74      277.30      4.70 o 
   3  13   0      415.65      407.70      7.22 o 
   4  13   0      171.76      170.34      4.78 o 
   5  13   0      351.99      350.94      6.79 o 
   6  13   0      231.62      239.41      5.53 o 
   7  13   0      623.65      649.28     10.71 o 
   8  13   0       12.87        7.95      2.12 o 
   9  13   0       68.63       68.80      5.53 o 
  10  13   0        0.52        1.06      3.34 o 
  11  13   0      132.70      145.05      8.40 o 
  12  13   0       30.22       32.76      5.65 o 
   0  14   0       58.76       59.53      5.95 o 
   1  14   0      156.04      156.72      3.22 o 
   2  14   0       39.04       38.79      1.93 o 
   3  14   0       32.40       28.56      2.13 o 
   4  14   0      229.95      216.65     10.43 o 
   5  14   0       74.92       72.99      3.19 o 
   6  14   0      363.40      376.71      7.33 o 
   7  14   0      113.22      112.14      4.18 o 
   8  14   0       42.21       33.08      5.65 o 
   9  14   0       95.03       95.86     11.00 o 
  10  14   0      153.45      193.11      9.80 o 
  11  14   0       86.26       82.26      6.38 o 
   1  15   0       44.52       48.13      2.39 o 
   2  15   0       66.34       71.83      3.32 o 
   3  15   0      253.52      260.73      8.45 o 
   4  15   0       22.97       20.91      3.04 o 
   5  15   0      400.64      428.30     11.75 o 
   6  15   0       29.53       32.51      3.70 o 
   7  15   0       62.62       66.78      4.81 o 
   8  15   0       17.95       24.75      4.91 o 
   9  15   0      288.49      300.31     12.27 o 
  10  15   0       22.85       18.22      4.61 o 
  11  15   0       74.31       84.80      7.70 o 
   0  16   0      123.78      114.13      5.75 o 
   1  16   0       27.40       31.75      2.63 o 
   2  16   0       44.22       49.14      2.57 o 
   3  16   0       20.45       18.97      2.11 o 
   4  16   0      101.38      100.25      4.16 o 
   5  16   0       18.13       13.46      3.49 o 
   6  16   0       82.17       77.39      6.93 o 
   7  16   0       25.41       20.50      4.61 o 
   8  16   0      146.29      169.55      9.37 o 
   9  16   0       35.31       33.69      5.51 o 
   1  17   0       90.21       87.66      5.86 o 
   2  17   0        1.55       -0.54      3.47 o 
   3  17   0        0.88       -0.15      3.42 o 
   4  17   0       15.85       15.96      4.29 o 
   5  17   0       82.61       84.84      4.26 o 
   6  17   0        5.08        6.26      2.37 o 
   7  17   0       23.54       18.23      7.61 o 
   8  17   0        2.45        1.99      4.01 o 
   0  18   0       77.05       73.66     10.34 o 
   1  18   0        2.30        2.35      5.88 o 
   2  18   0      150.96      168.47      9.76 o 
   3  18   0       27.35       29.10      5.89 o 
   4  18   0       11.89        6.90      4.97 o 
   5  18   0       87.17       92.15      7.99 o 
   6  18   0       44.06       38.93      6.05 o 
   1  19   0       35.18       26.25      8.38 o 
   2  19   0        1.68       -5.71      5.71 o 
   3  19   0       67.23       58.11     10.22 o 
   4  19   0        6.82        6.85     10.49 o 
 -17   1   1        5.65       -0.67      3.70 o 
 -16   1   1       73.28       67.09      7.03 o 
 -15   1   1        0.05       -2.65      3.02 o 
 -14   1   1       18.29       10.30      3.51 o 
 -13   1   1       12.48        9.36      3.38 o 
 -12   1   1       21.94       18.93      5.63 o 
 -11   1   1        3.55        3.21      1.69 o 
 -10   1   1      125.68      121.11      3.83 o 
  -9   1   1      244.93      233.99      5.21 o 
  -8   1   1        8.40        8.04      1.86 o 
  -7   1   1      215.62      219.49      8.89 o 
  -6   1   1     1626.57     1654.60     22.12 o 
  -5   1   1     1096.00     1229.51     19.93 o 
  -3   1   1      240.93      267.39     12.73 o 
  -2   1   1     3286.29     3532.62     59.33 o 
  -1   1   1        0.50        0.83      0.74 o 
   0   1   1     1014.82     1037.27     31.57 o 
   1   1   1      174.75      200.17      5.67 o 
   3   1   1      456.40      435.18     26.75 o 
   4   1   1      137.96      141.96      4.19 o 
   5   1   1      271.97      277.24     11.31 o 
   6   1   1        1.69        2.06      0.72 o 
   7   1   1       39.18       35.98      1.88 o 
   8   1   1       58.20       58.59      2.34 o 
   9   1   1        0.37        1.30      1.02 o 
  10   1   1       50.76       57.49      3.08 o 
  11   1   1        8.79        6.47      2.76 o 
  12   1   1      221.72      213.08      9.20 o 
  13   1   1       57.12       43.82      5.19 o 
  14   1   1       16.42       12.10      8.04 o 
  15   1   1        8.66        2.36      7.37 o 
  16   1   1       27.61       32.74      5.49 o 
 -17   2   1        3.62        1.51      3.80 o 
 -16   2   1      123.52      113.71      8.91 o 
 -15   2   1       17.70       17.84      5.73 o 
 -14   2   1        0.58       -2.68      2.68 o 
 -13   2   1        7.13        4.41      2.23 o 
 -12   2   1       30.83       30.02      2.97 o 
 -11   2   1      106.61      101.94      4.36 o 
 -10   2   1      785.38      801.25     14.31 o 
  -9   2   1        2.69        3.29      1.30 o 
  -8   2   1      160.00      186.07      5.95 o 
  -7   2   1       70.55       79.43      2.97 o 
  -6   2   1        4.90       10.94      1.94 o 
  -5   2   1     1769.07     1805.16     26.76 o 
  -4   2   1     2945.52     3274.79     46.86 o 
  -3   2   1     6772.41     7259.78    115.63 o 
  -2   2   1    69270.97    71676.85   1242.89 o 
  -1   2   1      364.65      332.77      5.59 o 
   0   2   1     2652.39     2975.02     43.85 o 
   1   2   1      539.41      612.09     28.27 o 
   2   2   1     3996.79     4403.37    120.40 o 
   3   2   1      503.03      562.41     12.33 o 
   4   2   1      319.30      375.07      7.76 o 
   5   2   1     1535.92     1710.46     25.63 o 
   6   2   1     1871.77     1867.99     24.45 o 
   7   2   1       10.01       13.53      1.26 o 
   8   2   1      371.16      409.92      6.80 o 
   9   2   1      427.75      417.17      7.76 o 
  10   2   1      652.98      664.73     11.23 o 
  11   2   1      348.90      348.37      7.52 o 
  12   2   1        1.66        0.48      2.42 o 
  13   2   1       23.81       17.41      3.73 o 
  14   2   1        9.42        5.42      3.47 o 
  15   2   1        0.13       -1.44      3.87 o 
  16   2   1        0.03       -0.66      3.38 o 
 -17   3   1        0.21       -3.63      4.38 o 
 -16   3   1      108.88      111.80      8.75 o 
 -15   3   1       58.94       52.96      6.11 o 
 -14   3   1        1.52       -2.51      2.51 o 
 -13   3   1        0.42       -1.63      3.27 o 
 -12   3   1        0.01       -0.66      1.85 o 
 -11   3   1      548.52      587.56     11.75 o 
 -10   3   1       28.32       24.91      2.94 o 
  -9   3   1      216.67      185.77      4.61 o 
  -8   3   1     1345.88     1384.05     19.20 o 
  -7   3   1      773.05      774.44     11.47 o 
  -6   3   1       88.81       84.85      4.96 o 
  -5   3   1      131.48      126.69      3.60 o 
  -4   3   1     3419.70     3654.33     86.21 o 
  -3   3   1    11989.00    12978.95    164.14 o 
  -2   3   1     1551.95     1706.86     45.68 o 
  -1   3   1     2643.28     3066.09     45.50 o 
   0   3   1     3700.14     4145.12     61.15 o 
   1   3   1     1169.17     1371.49     23.40 o 
   2   3   1     1435.75     1471.70     53.72 o 
   3   3   1      645.94      669.72     14.34 o 
   4   3   1      170.84      208.63      5.00 o 
   5   3   1       19.69       29.32      1.95 o 
   6   3   1      202.07      207.65      4.81 o 
   7   3   1      368.69      334.94      6.33 o 
   8   3   1       25.83       28.33      2.29 o 
   9   3   1       22.11       19.92      2.03 o 
  10   3   1      204.15      221.90      5.58 o 
  11   3   1       59.25       70.36      6.07 o 
  12   3   1        3.29        1.52      3.30 o 
  13   3   1       19.68       26.09      5.20 o 
  14   3   1        3.43        1.05      3.09 o 
  15   3   1        9.92       12.81      4.06 o 
  16   3   1       19.58       20.22      5.26 o 
 -16   4   1        4.08        3.57      3.77 o 
 -15   4   1       22.73       22.25      4.64 o 
 -14   4   1       21.41       24.25      4.76 o 
 -13   4   1        5.65        4.40      2.22 o 
 -12   4   1      363.45      367.48     10.90 o 
 -11   4   1      248.62      280.28      7.38 o 
 -10   4   1      972.43      956.62     16.18 o 
  -9   4   1        1.46        2.99      1.21 o 
  -8   4   1        0.92        1.71      1.02 o 
  -7   4   1      104.17      110.73      3.66 o 
  -6   4   1     1075.30     1041.60     14.93 o 
  -5   4   1      441.60      492.09      7.68 o 
  -4   4   1     2163.66     2304.41     30.25 o 
  -3   4   1     2361.41     2792.48     44.86 o 
  -2   4   1       61.51       82.29      7.37 o 
   0   4   1       75.01       43.01      2.44 o 
   1   4   1      334.99      335.72      5.72 o 
   2   4   1      653.91      662.45     12.06 o 
   3   4   1     5464.14     5690.48    115.57 o 
   4   4   1       14.09       13.59      1.44 o 
   5   4   1      845.34      861.91     14.13 o 
   6   4   1      126.16      120.57      5.94 o 
   7   4   1       53.73       57.25      2.38 o 
   8   4   1       19.68       19.71      1.63 o 
   9   4   1       69.62       75.21      3.75 o 
  10   4   1       20.02       24.00      2.41 o 
  11   4   1      391.51      401.54      8.32 o 
  12   4   1        9.38       10.63      2.65 o 
  13   4   1       97.51      104.91      6.51 o 
  14   4   1      188.17      191.64      9.72 o 
  15   4   1       10.01       10.61      7.47 o 
  16   4   1       21.50       13.07      4.65 o 
 -16   5   1        1.81       -0.33      3.56 o 
 -15   5   1       46.99       43.44      7.19 o 
 -14   5   1      147.65      138.90      6.28 o 
 -13   5   1       50.76       46.83      3.57 o 
 -12   5   1        0.92       -1.64      1.64 o 
 -11   5   1     1358.12     1349.33     25.23 o 
 -10   5   1        0.14       -0.15      1.55 o 
  -9   5   1     1214.52     1231.18     15.01 o 
  -8   5   1      247.17      283.16      4.50 o 
  -7   5   1     1061.14     1129.50     14.52 o 
  -6   5   1       29.50       26.50      1.62 o 
  -5   5   1      851.40      832.42     14.46 o 
  -4   5   1      415.29      452.14      9.77 o 
  -3   5   1     5050.85     5821.55     82.60 o 
  -2   5   1     1693.00     1854.08     27.48 o 
  -1   5   1       92.10      119.94      3.62 o 
   0   5   1     3396.56     3482.48     99.84 o 
   1   5   1      218.84      172.85      3.28 o 
   2   5   1      564.74      516.21      9.94 o 
   3   5   1     4004.19     4368.94     62.25 o 
   4   5   1     1054.55     1168.73     18.38 o 
   5   5   1      863.22      777.89     43.13 o 
   6   5   1     1216.95     1291.00     18.09 o 
   7   5   1       30.92       31.28      1.94 o 
   8   5   1       42.57       35.69      1.80 o 
   9   5   1      135.20      141.41      3.33 o 
  10   5   1      314.94      317.77      6.63 o 
  11   5   1      436.82      465.49      8.59 o 
  12   5   1     1095.38     1084.12     19.87 o 
  13   5   1      154.68      177.84      6.96 o 
  14   5   1        4.41        1.63      3.35 o 
  15   5   1       86.66       78.96      8.99 o 
  16   5   1       19.95       14.34      4.63 o 
 -16   6   1        9.06        7.09      6.07 o 
 -15   6   1      258.86      247.22     16.42 o 
 -14   6   1       20.90       21.69      3.95 o 
 -13   6   1       37.53       43.38      4.08 o 
 -12   6   1      512.27      537.35     12.40 o 
 -11   6   1       76.65       75.63      3.96 o 
 -10   6   1      445.90      454.38      9.62 o 
  -9   6   1      189.28      206.49      4.32 o 
  -8   6   1      166.75      175.31      3.46 o 
  -7   6   1      359.11      372.83      5.72 o 
  -6   6   1      585.84      586.89      7.76 o 
  -5   6   1      555.90      617.64      9.62 o 
  -4   6   1      947.16     1018.22     19.42 o 
  -3   6   1     1141.05     1218.60     18.70 o 
  -2   6   1      318.14      406.92     10.79 o 
  -1   6   1      773.78      822.34     11.86 o 
   0   6   1      862.27      985.37     18.74 o 
   1   6   1     3735.19     4019.84     58.55 o 
   2   6   1      943.81     1008.63     20.38 o 
   3   6   1        1.45        3.28      0.93 o 
   4   6   1       65.42       61.96      5.33 o 
   5   6   1     3118.89     3166.86     44.80 o 
   6   6   1       38.32       41.56      2.93 o 
   7   6   1       24.16       33.45      1.82 o 
   8   6   1       70.13       72.26      2.48 o 
   9   6   1      538.43      525.36      8.09 o 
  10   6   1      230.61      238.98      5.06 o 
  11   6   1      212.85      217.40      6.38 o 
  12   6   1        6.65        2.35      1.81 o 
  13   6   1      549.87      582.30     15.12 o 
  14   6   1      104.65      121.68     12.65 o 
  15   6   1       50.86       52.44      9.22 o 
  16   6   1       76.05       69.02     10.67 o 
 -16   7   1      100.40      105.39     12.96 o 
 -15   7   1       51.07       62.03      9.72 o 
 -14   7   1        4.56       -1.16      3.06 o 
 -13   7   1       83.76       84.35      8.36 o 
 -12   7   1      101.63       95.58      5.49 o 
 -11   7   1      680.63      694.50     24.17 o 
 -10   7   1      365.52      355.76      8.70 o 
  -9   7   1      658.14      648.64      9.23 o 
  -8   7   1        4.34       -0.11      1.16 o 
  -7   7   1        0.15        0.85      0.88 o 
  -6   7   1       69.09       59.49      2.14 o 
  -5   7   1     1554.66     1584.85     21.72 o 
  -4   7   1      388.75      423.52      7.27 o 
  -3   7   1      171.87      189.99      3.46 o 
  -2   7   1      590.37      631.83      7.99 o 
  -1   7   1      355.21      412.96      6.82 o 
   0   7   1       15.27       21.95      2.86 o 
   1   7   1       95.36       96.16      2.91 o 
   2   7   1      115.39      116.19      2.57 o 
   3   7   1       62.80       72.00      2.70 o 
   4   7   1     3826.46     3766.65     47.14 o 
   5   7   1      790.02      749.08     10.52 o 
   6   7   1       52.36       65.48      2.33 o 
   7   7   1       97.31       92.61      3.43 o 
   8   7   1      732.11      756.19     11.12 o 
   9   7   1      522.68      550.03      8.34 o 
  10   7   1      208.66      223.48      5.78 o 
  11   7   1       81.25       74.74      4.19 o 
  12   7   1      489.45      514.10     10.80 o 
  13   7   1      133.90      156.98      9.98 o 
  14   7   1       47.72       56.64      9.10 o 
  15   7   1       85.05       86.46     11.28 o 
 -15   8   1      148.28      143.07     14.52 o 
 -14   8   1      378.24      422.68     15.31 o 
 -13   8   1        3.50        3.99      3.51 o 
 -12   8   1       50.13       50.54      7.29 o 
 -11   8   1        0.07       -1.76      1.76 o 
 -10   8   1      282.43      308.88      6.46 o 
  -9   8   1      442.62      445.35      7.19 o 
  -8   8   1      313.32      308.58      9.66 o 
  -7   8   1      230.07      228.30      4.37 o 
  -6   8   1       18.91       27.34      1.62 o 
  -5   8   1       47.16       32.89      1.86 o 
  -4   8   1     1893.93     1922.08     23.24 o 
  -3   8   1       35.03       30.51      1.73 o 
  -2   8   1      643.21      626.33      8.60 o 
  -1   8   1      734.74      856.07     11.18 o 
   0   8   1      695.60      700.73      8.08 o 
   1   8   1       84.05       99.60      2.64 o 
   3   8   1       31.33       25.97      2.11 o 
   4   8   1     3066.51     3007.09     35.44 o 
   5   8   1      603.82      678.95      9.02 o 
   6   8   1       16.63       17.82      1.47 o 
   7   8   1      351.40      357.28      5.99 o 
   8   8   1      552.04      544.91      8.87 o 
   9   8   1       95.90       95.33      4.32 o 
  10   8   1      784.75      806.37     12.62 o 
  11   8   1      144.17      147.07      5.32 o 
  12   8   1      287.38      309.23     13.07 o 
  13   8   1      114.65      104.44     11.55 o 
  14   8   1       79.27       73.87     10.09 o 
  15   8   1        1.69        2.27      5.33 o 
 -15   9   1       13.28       13.41      6.54 o 
 -14   9   1       12.49       22.08      5.87 o 
 -13   9   1       77.28       88.92      6.59 o 
 -12   9   1       49.21       47.39      4.79 o 
 -11   9   1        1.97       -0.60      1.94 o 
 -10   9   1      298.19      300.11      5.91 o 
  -9   9   1       39.56       39.09      2.63 o 
  -8   9   1      524.22      539.26      8.10 o 
  -7   9   1       56.98       55.14      2.43 o 
  -6   9   1       17.49       14.39      1.53 o 
  -5   9   1       19.36       23.13      1.66 o 
  -4   9   1     1880.61     1798.73     22.32 o 
  -3   9   1      373.23      328.08      5.06 o 
  -2   9   1      252.68      256.95      4.21 o 
  -1   9   1      446.95      438.11      5.46 o 
   0   9   1        1.47        1.12      0.62 o 
   1   9   1       43.24       33.04      1.48 o 
   2   9   1       98.17       89.30      2.81 o 
   3   9   1      261.21      249.52      4.79 o 
   4   9   1      576.37      577.15     10.28 o 
   5   9   1       11.84       17.75      1.59 o 
   6   9   1      210.18      206.66      4.69 o 
   7   9   1      225.41      217.02      5.00 o 
   8   9   1      116.25      109.64      3.70 o 
   9   9   1      396.93      397.85      7.61 o 
  10   9   1       25.43       23.41      2.15 o 
  11   9   1       25.83       22.93      2.67 o 
  12   9   1      105.46      117.67      7.53 o 
  13   9   1       23.51       17.55      5.99 o 
  14   9   1       49.71       52.62      9.01 o 
 -14  10   1       89.92       94.67     10.35 o 
 -13  10   1        5.68        5.60      3.73 o 
 -12  10   1        1.07       -2.43      2.49 o 
 -11  10   1      187.09      188.42      9.25 o 
 -10  10   1       84.89       95.09      6.71 o 
  -9  10   1      292.16      292.70      6.84 o 
  -8  10   1        2.18        2.65      1.39 o 
  -7  10   1       23.81       26.80      2.05 o 
  -6  10   1      337.30      329.52      6.64 o 
  -5  10   1      368.60      369.81      6.44 o 
  -4  10   1      109.78      125.41      3.29 o 
  -3  10   1      269.36      239.40      3.92 o 
  -2  10   1      314.39      303.09      4.58 o 
  -1  10   1       98.72       94.31      2.38 o 
   0  10   1      841.37      867.99      9.03 o 
   1  10   1       47.61       55.16      1.95 o 
   2  10   1      811.59      772.89      9.46 o 
   3  10   1      252.36      242.53      4.46 o 
   4  10   1      501.17      458.58      8.50 o 
   5  10   1        1.69        1.38      1.03 o 
   6  10   1      477.32      462.33      7.98 o 
   7  10   1       18.41       20.70      2.33 o 
   8  10   1      110.31      109.57      4.33 o 
   9  10   1      313.08      316.21      7.47 o 
  10  10   1      262.12      288.51      6.69 o 
  11  10   1       24.42       31.12      3.31 o 
  12  10   1        9.14        5.85      6.13 o 
  13  10   1       52.58       66.05      9.65 o 
  14  10   1        3.56       -4.97      4.97 o 
 -14  11   1       25.80       38.62      8.76 o 
 -13  11   1       71.75       78.31     10.92 o 
 -12  11   1        1.57       -0.87      3.37 o 
 -11  11   1       22.24       26.49      4.03 o 
 -10  11   1      106.82      118.70      5.64 o 
  -9  11   1      119.25      138.71      8.91 o 
  -8  11   1      192.56      188.00      4.84 o 
  -7  11   1       15.69       13.36      1.73 o 
  -6  11   1       49.76       49.68      2.57 o 
  -5  11   1      151.13      154.78      4.31 o 
  -4  11   1       83.97       98.19      3.44 o 
  -3  11   1       19.04       20.88      1.39 o 
  -2  11   1      398.92      392.77      5.62 o 
  -1  11   1      350.92      331.74      5.00 o 
   0  11   1      140.78      143.80      3.05 o 
   1  11   1      287.38      277.98      4.03 o 
   2  11   1       61.53       57.38      2.23 o 
   3  11   1      934.92      896.94     11.54 o 
   4  11   1      154.69      142.16      3.85 o 
   5  11   1       18.40       21.69      1.94 o 
   6  11   1      262.28      267.25      5.79 o 
   7  11   1      151.62      143.62      4.38 o 
   8  11   1        6.93        4.94      1.68 o 
   9  11   1      111.26      114.05      4.73 o 
  10  11   1        0.19       -1.62      1.62 o 
  11  11   1       39.66       39.57      3.65 o 
  12  11   1       61.02       76.82     19.73 o 
 -13  12   1       81.71       77.43     11.26 o 
 -12  12   1       54.91       49.48     10.14 o 
 -11  12   1       17.72       18.42      4.57 o 
 -10  12   1       27.69       29.83      5.06 o 
  -9  12   1      219.91      229.02      8.62 o 
  -8  12   1       42.20       44.91      3.92 o 
  -7  12   1        1.90       -0.19      1.31 o 
  -6  12   1       32.01       26.24      2.59 o 
  -5  12   1        0.16       -0.83      1.58 o 
  -4  12   1       86.22       82.27      2.87 o 
  -3  12   1       27.64       28.21      1.66 o 
  -2  12   1       60.48       54.52      2.00 o 
  -1  12   1      114.69      111.58      2.99 o 
   0  12   1        0.01       -0.63      0.81 o 
   1  12   1       79.36       77.93      2.43 o 
   2  12   1      335.83      322.49      5.62 o 
   3  12   1        0.85        1.56      1.19 o 
   4  12   1       41.05       42.28      2.52 o 
   5  12   1        0.01       -1.03      1.18 o 
   6  12   1        8.48        4.24      1.46 o 
   7  12   1      126.86      121.15      7.24 o 
   8  12   1       98.14      104.78      4.21 o 
   9  12   1       30.69       31.50      3.19 o 
  10  12   1       68.70       71.47      8.82 o 
  11  12   1      245.39      271.75      7.80 o 
  12  12   1        3.47        3.54      4.04 o 
 -13  13   1        1.34        4.95      6.39 o 
 -12  13   1       15.19       12.11      4.38 o 
 -11  13   1       58.72       52.60      6.45 o 
 -10  13   1        0.06       -1.76      3.14 o 
  -9  13   1       24.89       18.06      3.59 o 
  -8  13   1        3.45        0.82      2.23 o 
  -7  13   1      369.70      369.51      8.54 o 
  -6  13   1       14.61       10.98      2.38 o 
  -5  13   1       20.19       22.83      2.02 o 
  -4  13   1       73.38       74.38      3.92 o 
  -3  13   1       70.84       66.40      4.05 o 
  -2  13   1        1.82       -0.04      1.23 o 
  -1  13   1       28.01       23.92      1.82 o 
   0  13   1       25.21       24.61      1.41 o 
   1  13   1      312.01      316.06      5.07 o 
   2  13   1      110.69      111.97      3.00 o 
   3  13   1        1.98       -0.67      1.53 o 
   4  13   1       32.87       34.93      3.03 o 
   5  13   1        1.81        2.00      1.39 o 
   6  13   1       12.34       11.57      1.88 o 
   7  13   1       70.07       66.02      3.50 o 
   8  13   1       68.79       72.34      3.79 o 
   9  13   1        0.31        0.12      2.11 o 
  10  13   1       59.31       60.43      4.81 o 
  11  13   1        7.85        5.68      3.17 o 
  12  13   1        5.28       -0.43      3.99 o 
 -12  14   1       19.02       13.75      7.04 o 
 -11  14   1        0.28        0.43      2.88 o 
 -10  14   1        6.33        4.59      3.69 o 
  -9  14   1       59.34       63.85      6.32 o 
  -8  14   1       62.50       63.38      5.38 o 
  -7  14   1        0.20        0.12      2.09 o 
  -6  14   1        5.59        3.70      2.08 o 
  -5  14   1       39.72       38.52      3.27 o 
  -4  14   1       13.79       11.27      2.50 o 
  -3  14   1       46.37       43.02      3.60 o 
  -2  14   1       33.70       30.44      2.02 o 
  -1  14   1        0.01        0.80      1.22 o 
   0  14   1        0.39        0.32      1.13 o 
   1  14   1        3.37        2.23      1.36 o 
   2  14   1      171.82      174.96      3.78 o 
   3  14   1       15.47        9.40      1.39 o 
   4  14   1       60.41       59.00      2.96 o 
   5  14   1        5.95        6.20      1.72 o 
   6  14   1       15.74       14.46      2.26 o 
   7  14   1       92.86       90.57      4.14 o 
   8  14   1        8.14        6.17      2.10 o 
   9  14   1       28.43       26.82      4.24 o 
  10  14   1        1.33        7.63      4.79 o 
  11  14   1        5.95        0.57      3.10 o 
 -11  15   1       19.65       17.58      4.89 o 
 -10  15   1        5.50        3.41      3.85 o 
  -9  15   1        5.58        1.69      3.66 o 
  -8  15   1      144.14      153.43     23.58 o 
  -7  15   1        0.69        3.63      2.80 o 
  -6  15   1       13.27       12.74      2.79 o 
  -5  15   1       38.66       32.83      3.52 o 
  -4  15   1        0.00       -1.23      2.01 o 
  -3  15   1        1.69       -1.42      1.42 o 
  -2  15   1       15.24       15.94      2.10 o 
  -1  15   1       10.72       11.53      1.50 o 
   0  15   1      165.60      163.95      4.19 o 
   1  15   1      193.96      213.54      4.82 o 
   2  15   1      277.51      266.70      6.26 o 
   3  15   1       92.51       98.18      3.99 o 
   4  15   1       29.04       23.90      1.90 o 
   5  15   1      113.99      113.75      4.22 o 
   6  15   1       10.22        9.36      2.77 o 
   7  15   1        0.02        0.47      1.93 o 
   8  15   1        0.05       -0.27      3.52 o 
   9  15   1       77.73       85.16      7.43 o 
  10  15   1       40.73       54.95      6.57 o 
 -10  16   1       20.53       13.75      4.81 o 
  -9  16   1      142.69      123.25     10.72 o 
  -8  16   1        0.20       -3.11      3.50 o 
  -7  16   1       40.94       36.79      5.37 o 
  -6  16   1       12.48        3.78      3.61 o 
  -5  16   1       31.50       27.18      3.43 o 
  -4  16   1        2.95        2.53      1.78 o 
  -3  16   1        7.66        8.94      2.18 o 
  -2  16   1        0.80       -0.33      1.48 o 
  -1  16   1      164.98      170.44      4.14 o 
   0  16   1       24.91       22.82      1.83 o 
   1  16   1        9.08        7.16      1.50 o 
   2  16   1      261.13      258.13      5.99 o 
   3  16   1       13.35       11.07      2.32 o 
   4  16   1       65.67       64.13      5.37 o 
   5  16   1       52.27       41.00      4.34 o 
   6  16   1        2.17        3.07      3.53 o 
   7  16   1       14.14       16.33      4.49 o 
   8  16   1       16.94       13.14      4.57 o 
   9  16   1        9.19       13.99      4.72 o 
  -8  17   1       51.57       54.94      6.69 o 
  -7  17   1       47.97       54.25      8.27 o 
  -6  17   1       29.65       23.91      4.91 o 
  -5  17   1       24.53       20.40      5.25 o 
  -4  17   1        6.38        5.98      2.40 o 
  -3  17   1       13.45        9.76      2.27 o 
  -2  17   1       57.40       56.75      3.59 o 
  -1  17   1        0.21       -0.41      3.64 o 
   0  17   1        3.98       -2.88      2.88 o 
   1  17   1       74.37       72.61      5.40 o 
   2  17   1       18.78       21.59      4.56 o 
   3  17   1      158.97      162.27     15.96 o 
   4  17   1       17.95        8.76      4.17 o 
   5  17   1        2.68        1.58      3.54 o 
   6  17   1      201.55      210.94     10.33 o 
   7  17   1      125.35      124.98     14.60 o 
   8  17   1       11.14        2.62      4.17 o 
  -6  18   1       49.38       37.11     10.60 o 
  -5  18   1       41.25       40.88      7.02 o 
  -4  18   1       17.44       13.04      4.58 o 
  -3  18   1       56.01       54.48      9.46 o 
  -2  18   1       26.44       21.69      7.51 o 
  -1  18   1       13.96        8.80      6.63 o 
   0  18   1        8.47        2.33      5.91 o 
   1  18   1        0.77        3.96      9.11 o 
   2  18   1       56.09       63.77      8.48 o 
   3  18   1        0.13       -3.07      3.07 o 
   4  18   1        7.12        3.99      3.95 o 
   5  18   1      211.24      208.30     22.29 o 
   6  18   1       22.61       13.79      4.68 o 
  -4  19   1       29.40       19.27      7.58 o 
  -3  19   1      141.82      126.60     13.41 o 
  -2  19   1       96.61      108.10     12.45 o 
  -1  19   1        3.05       -0.16      5.64 o 
   0  19   1        0.14       -4.07      4.07 o 
   1  19   1        4.47       -5.80      5.80 o 
   2  19   1       35.46       19.91      5.31 o 
   3  19   1       47.93       36.13      8.86 o 
 -17   0   2        0.36        8.21      5.99 o 
 -16   0   2        1.35       -1.84      4.56 o 
 -15   0   2       76.68       80.88     10.47 o 
 -14   0   2      240.67      258.06     15.53 o 
 -13   0   2       10.50        7.41      4.00 o 
 -12   0   2        6.51        7.36      3.94 o 
 -11   0   2      501.11      528.34     18.53 o 
 -10   0   2      171.14      148.64      5.39 o 
  -9   0   2      163.99      161.86      5.40 o 
  -8   0   2      365.09      380.98      8.76 o 
  -7   0   2     5487.22     5443.39     88.74 o 
  -6   0   2     1960.73     2080.85     44.08 o 
  -5   0   2     8215.71     8522.55    171.45 o 
  -4   0   2     3774.08     4147.01    126.30 o 
  -3   0   2        0.72       -0.37      1.16 o 
  -2   0   2     2057.16     2405.14     73.65 o 
  -1   0   2     1114.09        0.46      0.30 o 
   0   0   2     2309.01     2512.31     76.39 o 
   1   0   2     4581.98     5204.30    156.86 o 
   2   0   2        0.03        1.30      1.01 o 
   5   0   2      627.27      705.58     16.52 o 
   6   0   2        0.00        2.56      1.16 o 
   7   0   2       85.49      119.79      5.28 o 
   8   0   2      674.53      702.36     12.35 o 
   9   0   2      498.28      504.27     11.86 o 
  10   0   2       61.33       64.85      7.65 o 
  11   0   2      167.16      155.61     11.08 o 
  12   0   2       53.14       46.90      7.35 o 
  13   0   2      209.74      216.23     14.12 o 
  14   0   2        3.95        2.64      5.02 o 
  15   0   2      431.89      437.96     22.13 o 
  16   0   2        3.30        3.09      5.53 o 
 -17   1   2       19.76       21.32      5.27 o 
 -16   1   2        0.61       -0.60      3.34 o 
 -15   1   2      165.52      178.40      9.57 o 
 -14   1   2      215.05      221.90     10.17 o 
 -13   1   2       19.32       19.64      4.81 o 
 -12   1   2      113.65      108.72      4.53 o 
 -11   1   2      420.82      405.04      8.91 o 
 -10   1   2     1761.87     1700.52     23.99 o 
  -9   1   2       89.29       82.20      3.03 o 
  -8   1   2     1687.92     1652.52     22.75 o 
  -7   1   2      302.38      330.89      9.68 o 
  -6   1   2     7427.34     7942.01    133.58 o 
  -5   1   2       60.89       75.37      2.90 o 
  -4   1   2     1360.89     1370.34     43.11 o 
  -3   1   2     3276.97     3805.15     81.77 o 
  -1   1   2      669.97      782.17     11.81 o 
   0   1   2    16092.37    17496.70    288.17 o 
   1   1   2      884.48      967.07     21.55 o 
   2   1   2     2655.11     2652.30     57.33 o 
   4   1   2       45.70       72.71      6.54 o 
   5   1   2      303.66      286.25      6.48 o 
   6   1   2      719.23      737.33     10.02 o 
   7   1   2      135.46      136.00      3.41 o 
   8   1   2     1004.12     1007.68     13.72 o 
   9   1   2      119.63      123.64      3.66 o 
  10   1   2       60.13       63.92      3.87 o 
  11   1   2        1.41        1.27      3.78 o 
  12   1   2       79.05       81.05      6.64 o 
  13   1   2       40.89       31.62      4.72 o 
  14   1   2      425.66      476.01     16.13 o 
  15   1   2       10.87        7.68      5.16 o 
  16   1   2      246.59      266.38     12.33 o 
 -17   2   2       42.02       32.36      5.61 o 
 -16   2   2        8.26        2.85      3.66 o 
 -15   2   2      109.10       97.74      7.84 o 
 -14   2   2      125.42      126.05     10.89 o 
 -13   2   2      524.47      547.94     11.82 o 
 -12   2   2       28.64       24.89      2.76 o 
 -11   2   2      101.69      105.29      4.33 o 
 -10   2   2        4.81       -0.80      1.32 o 
  -9   2   2      854.37      810.22     12.59 o 
  -8   2   2      518.15      506.40      8.46 o 
  -7   2   2     1125.23     1201.20     22.48 o 
  -6   2   2        2.03        4.38      2.07 o 
  -5   2   2     4133.48     4524.02     76.70 o 
  -4   2   2      638.31      771.51     12.10 o 
  -2   2   2      301.47      322.81     17.22 o 
  -1   2   2     5247.18     5870.40     75.56 o 
   1   2   2     7012.59     7417.95    153.40 o 
   2   2   2      681.81      821.70     20.32 o 
   3   2   2      511.93      494.50     15.58 o 
   4   2   2      115.25      144.70      4.52 o 
   5   2   2      275.50      256.23      7.69 o 
   6   2   2       60.55       61.00      2.85 o 
   7   2   2     1148.05     1153.34     15.06 o 
   8   2   2       68.23       66.84      2.81 o 
   9   2   2      387.97      392.50      7.58 o 
  10   2   2       35.43       33.49      3.04 o 
  11   2   2      105.11      110.04      4.95 o 
  12   2   2       85.41       79.75      7.11 o 
  13   2   2      200.45      209.44      9.85 o 
  14   2   2        0.69        0.21      2.94 o 
  15   2   2      167.55      168.41      9.57 o 
  16   2   2       24.92       22.88      4.91 o 
 -17   3   2        0.08       -1.85      3.62 o 
 -16   3   2      146.39      142.45      9.39 o 
 -15   3   2        8.61        4.94      3.37 o 
 -14   3   2      131.19      138.29      6.54 o 
 -13   3   2      230.70      231.45      7.12 o 
 -12   3   2      126.34      135.13      5.23 o 
 -11   3   2      124.05      115.28      4.56 o 
 -10   3   2      186.14      182.10      5.38 o 
  -9   3   2      470.32      453.56      9.12 o 
  -8   3   2        4.57        6.17      2.14 o 
  -7   3   2        5.44        6.82      1.01 o 
  -6   3   2      175.53      148.89      5.34 o 
  -5   3   2      768.64      853.42     11.95 o 
  -4   3   2        0.12        0.55      0.64 o 
  -3   3   2     3708.05     4074.59     59.49 o 
  -2   3   2     3654.25     3661.66     54.31 o 
  -1   3   2     2713.02     2828.98     42.13 o 
   0   3   2      184.88      248.24      6.16 o 
   1   3   2      418.51      419.59     17.78 o 
   2   3   2     1896.31     1990.80     32.65 o 
   3   3   2       69.09       57.03      2.92 o 
   4   3   2       19.97       13.00      1.29 o 
   5   3   2      444.56      460.19      9.64 o 
   6   3   2       83.70       78.95      3.25 o 
   7   3   2        6.96       10.59      1.33 o 
   8   3   2      977.32      985.01     13.24 o 
   9   3   2        7.44        4.48      1.50 o 
  10   3   2     1189.05     1190.83     17.91 o 
  11   3   2       64.17       59.38      4.00 o 
  12   3   2       13.01        7.60      3.36 o 
  13   3   2       46.05       49.11      5.70 o 
  14   3   2      108.78       97.74      9.15 o 
  15   3   2       23.82       23.94      4.93 o 
  16   3   2       56.03       56.19      6.71 o 
 -17   4   2      110.17      114.02      9.26 o 
 -16   4   2        3.50        7.15      6.30 o 
 -15   4   2      152.27      161.04      7.59 o 
 -14   4   2       52.07       53.18      4.23 o 
 -13   4   2      270.80      282.94      8.03 o 
 -12   4   2        8.62        9.07      2.20 o 
 -11   4   2      242.83      245.84      6.75 o 
 -10   4   2       10.73        6.56      1.76 o 
  -9   4   2      196.83      193.94      5.38 o 
  -8   4   2      535.61      553.57      8.99 o 
  -7   4   2        1.23        0.96      0.80 o 
  -6   4   2       40.57       47.82      1.62 o 
  -5   4   2        6.58        9.57      1.76 o 
  -4   4   2     4008.43     4480.36     57.46 o 
  -3   4   2      814.58      800.60     12.54 o 
  -2   4   2      509.19      562.67     11.08 o 
  -1   4   2     1287.12     1378.20     24.82 o 
   0   4   2       23.54       17.53      1.73 o 
   1   4   2      415.55      452.52     15.56 o 
   2   4   2      781.82      889.86     13.62 o 
   3   4   2       74.90       74.55      3.30 o 
   4   4   2     1524.64     1515.78     40.64 o 
   5   4   2      938.40      974.14     18.09 o 
   6   4   2       36.98       34.10      2.19 o 
   7   4   2     1678.46     1589.61     19.72 o 
   8   4   2      406.00      405.80      6.82 o 
   9   4   2      286.49      276.40      6.67 o 
  10   4   2       34.33       38.72      3.22 o 
  11   4   2      561.76      554.20     19.51 o 
  12   4   2      104.12      107.12      6.82 o 
  13   4   2       25.25       22.23      5.70 o 
  14   4   2        2.07        4.13      3.45 o 
  15   4   2       87.54       98.95      8.32 o 
  16   4   2       44.46       58.35      7.06 o 
 -16   5   2       43.05       36.36      7.95 o 
 -15   5   2       13.52       14.76      3.81 o 
 -14   5   2      114.58      110.22      5.85 o 
 -13   5   2        8.37        7.09      2.92 o 
 -12   5   2      306.06      312.19      7.55 o 
 -11   5   2      165.22      162.81      5.04 o 
 -10   5   2      349.66      356.85      7.53 o 
  -9   5   2        2.63        1.76      1.15 o 
  -8   5   2      251.73      233.71      3.94 o 
  -7   5   2      198.62      197.15      4.10 o 
  -6   5   2      247.08      253.86      9.19 o 
  -5   5   2      602.42      713.93     12.15 o 
  -4   5   2      542.57      576.30      8.61 o 
  -3   5   2     2909.09     3203.95     46.68 o 
  -2   5   2     1774.29     2025.71     26.87 o 
  -1   5   2      201.68      244.50      5.09 o 
   0   5   2      591.21      670.12     11.39 o 
   1   5   2        0.56        1.40      0.84 o 
   2   5   2      766.29      796.58     12.51 o 
   3   5   2        1.74        3.47      1.52 o 
   4   5   2      404.95      385.69     11.42 o 
   5   5   2      454.62      414.23      8.83 o 
   6   5   2     1135.14     1089.98     14.29 o 
   7   5   2       15.73       16.20      1.80 o 
   8   5   2       74.49       71.34      2.84 o 
   9   5   2       23.55       30.81      2.02 o 
  10   5   2      502.94      525.87     10.01 o 
  11   5   2        5.77        4.40      1.89 o 
  12   5   2      123.80      130.13      5.37 o 
  13   5   2       82.47       77.51      4.97 o 
  14   5   2       25.38       28.06     10.37 o 
  15   5   2       48.91       53.86      6.52 o 
  16   5   2        1.29        2.78      3.95 o 
 -16   6   2       74.74      104.55     12.54 o 
 -15   6   2       10.62       11.65      4.19 o 
 -14   6   2      138.34      143.99      7.49 o 
 -13   6   2        8.71        7.23      2.49 o 
 -12   6   2        0.10        1.75      2.19 o 
 -11   6   2       41.02       32.63      3.23 o 
 -10   6   2        0.00       -1.91      1.91 o 
  -9   6   2       28.75       31.83      2.48 o 
  -8   6   2       42.12       38.91      1.96 o 
  -7   6   2        0.16        4.01      1.55 o 
  -6   6   2       39.39       33.83      1.96 o 
  -5   6   2      324.09      380.09      7.55 o 
  -4   6   2      802.70      833.16     10.80 o 
  -3   6   2        1.39       -0.50      0.50 o 
  -2   6   2        0.25        0.91      0.51 o 
  -1   6   2      694.60      750.25     11.92 o 
   0   6   2      276.71      286.27      8.26 o 
   1   6   2        1.32       -0.17      0.47 o 
   2   6   2      395.75      410.99      6.67 o 
   3   6   2      275.88      314.06      6.48 o 
   4   6   2       15.32       12.99      1.45 o 
   5   6   2      272.75      255.77      5.53 o 
   6   6   2       53.20       54.51      2.43 o 
   7   6   2        0.35        6.38      1.24 o 
   8   6   2       98.34       95.40      3.05 o 
   9   6   2       82.06       80.51      2.83 o 
  10   6   2        0.67        2.17      1.36 o 
  11   6   2        0.01       -1.75      1.79 o 
  12   6   2      212.39      219.52      6.59 o 
  13   6   2        1.36        2.16      2.22 o 
  14   6   2       10.26        5.18      3.90 o 
  15   6   2       26.60       19.40      6.86 o 
 -16   7   2        9.27       -3.46      4.97 o 
 -15   7   2       24.00       26.88      5.56 o 
 -14   7   2        0.20       -0.19      2.67 o 
 -13   7   2      163.53      145.18      7.20 o 
 -12   7   2       28.85       24.42      3.23 o 
 -11   7   2       27.89       28.65      3.54 o 
 -10   7   2       15.83       16.00      2.13 o 
  -9   7   2      141.31      145.34      4.07 o 
  -8   7   2        0.75       -0.17      0.90 o 
  -7   7   2      336.44      345.06      5.45 o 
  -6   7   2      488.42      424.70      6.14 o 
  -5   7   2        1.26       -0.52      0.73 o 
  -4   7   2       58.84       57.52      1.95 o 
  -3   7   2      626.01      691.05     10.30 o 
  -2   7   2      119.54      128.96      3.02 o 
  -1   7   2       14.18        9.87      0.66 o 
   0   7   2      102.00       93.13      2.11 o 
   1   7   2      161.95      186.44      3.32 o 
   2   7   2      532.38      560.60      8.37 o 
   3   7   2       39.67       45.93      2.35 o 
   4   7   2       84.78       74.14      2.98 o 
   5   7   2      484.81      450.05      7.18 o 
   6   7   2      356.88      321.24      6.78 o 
   7   7   2       21.18       19.19      1.89 o 
   8   7   2      246.90      251.11      6.61 o 
   9   7   2       74.60       77.30      3.13 o 
  10   7   2       18.41       14.78      1.79 o 
  11   7   2      158.31      168.49      5.60 o 
  12   7   2       42.07       40.95      4.38 o 
  13   7   2       36.87       32.35      5.13 o 
  14   7   2       62.30       88.36     11.06 o 
  15   7   2        3.54       10.22      6.14 o 
 -16   8   2        2.11        4.94      5.94 o 
 -15   8   2       24.28       24.97      5.14 o 
 -14   8   2      215.03      224.65     21.76 o 
 -13   8   2        6.29        7.25      3.47 o 
 -12   8   2        2.84        3.15      2.34 o 
 -11   8   2      139.22      131.65      5.70 o 
 -10   8   2       70.57       82.60      4.15 o 
  -9   8   2       75.26       76.38      3.42 o 
  -8   8   2       20.19       16.83      1.51 o 
  -7   8   2        2.77        2.43      0.95 o 
  -6   8   2      251.55      250.45      4.36 o 
  -5   8   2       60.12       83.63      2.35 o 
  -4   8   2     1233.73     1250.09     15.68 o 
  -3   8   2       88.56       95.79      2.91 o 
  -2   8   2      271.59      290.30      4.72 o 
  -1   8   2      550.89      599.56      7.70 o 
   0   8   2        3.47        1.53      0.76 o 
   1   8   2       88.90       81.87      2.93 o 
   2   8   2      715.31      713.15     11.98 o 
   3   8   2      358.05      353.42      6.62 o 
   4   8   2     1039.81      974.28     14.57 o 
   5   8   2       90.47       68.92      4.30 o 
   6   8   2        0.06       -0.68      0.88 o 
   7   8   2      189.31      194.57      4.54 o 
   8   8   2       36.35       35.34      2.37 o 
   9   8   2      105.58      105.11      5.28 o 
  10   8   2        3.32        2.21      1.50 o 
  11   8   2       21.45       25.93      3.05 o 
  12   8   2       14.76       11.95      3.19 o 
  13   8   2        5.46        9.28      3.65 o 
  14   8   2       78.18       82.19     10.75 o 
  15   8   2       47.00       50.00      9.34 o 
 -15   9   2        0.40       -2.25      3.56 o 
 -14   9   2      126.53      141.30     16.92 o 
 -13   9   2      210.83      227.56      9.26 o 
 -12   9   2       61.25       49.80      4.89 o 
 -11   9   2       41.43       42.48      3.43 o 
 -10   9   2       22.05       23.68      2.68 o 
  -9   9   2      116.91      131.90      4.66 o 
  -8   9   2      153.30      163.01      6.55 o 
  -7   9   2       69.02       69.97      2.57 o 
  -6   9   2      718.11      772.80     10.92 o 
  -5   9   2       60.19       60.08      2.61 o 
  -4   9   2        2.43        2.36      0.82 o 
  -3   9   2      151.99      136.71      2.81 o 
  -2   9   2        8.56        5.17      0.96 o 
  -1   9   2       11.26       13.48      0.87 o 
   0   9   2      410.19      439.37      4.79 o 
   1   9   2      834.07      837.61      9.72 o 
   2   9   2     1526.92     1464.58     18.33 o 
   3   9   2       50.42       36.26      1.83 o 
   4   9   2      275.12      246.36      4.99 o 
   5   9   2      160.47      139.03      3.72 o 
   6   9   2     1370.62     1359.04     18.08 o 
   7   9   2      108.49      104.37      3.56 o 
   8   9   2       94.13       93.32      3.55 o 
   9   9   2      108.29      111.29      3.99 o 
  10   9   2      195.55      211.69      7.30 o 
  11   9   2      207.10      221.25      6.37 o 
  12   9   2       11.60       10.78      3.42 o 
  13   9   2        1.08       -1.34      4.52 o 
  14   9   2      243.26      271.36     17.12 o 
 -15  10   2        5.00        7.88      4.64 o 
 -14  10   2        3.31       11.26      4.41 o 
 -13  10   2       44.76       42.40      5.71 o 
 -12  10   2       23.99       16.77      3.47 o 
 -11  10   2       26.26       23.13      3.79 o 
 -10  10   2       44.97       47.86      3.23 o 
  -9  10   2      162.52      162.73      5.96 o 
  -8  10   2      116.19      122.58      5.23 o 
  -7  10   2      235.09      243.44      6.05 o 
  -6  10   2      153.93      155.66      3.81 o 
  -5  10   2       65.31       74.66      2.59 o 
  -4  10   2       55.80       50.53      1.84 o 
  -3  10   2       48.36       53.51      2.28 o 
  -2  10   2        0.95        1.51      1.01 o 
  -1  10   2        0.13       -0.73      0.90 o 
   0  10   2        3.70        2.07      0.81 o 
   1  10   2      939.17      947.46     10.30 o 
   2  10   2      196.86      185.85      3.90 o 
   3  10   2       30.77       32.17      2.06 o 
   4  10   2      122.12      111.99      3.37 o 
   5  10   2      134.68      143.38      3.93 o 
   6  10   2       50.35       50.91      2.74 o 
   7  10   2      284.62      283.03      6.11 o 
   8  10   2      133.14      133.62      4.74 o 
   9  10   2       59.19       59.50      3.70 o 
  10  10   2        3.07        2.58      1.81 o 
  11  10   2        2.67        3.37      2.23 o 
  12  10   2       31.29       31.09      6.35 o 
 -14  11   2       14.08        9.98      6.27 o 
 -13  11   2       11.12       13.73      6.28 o 
 -12  11   2      340.39      346.14     11.43 o 
 -11  11   2        1.44       -1.13      2.72 o 
 -10  11   2       43.75       43.53      3.72 o 
  -9  11   2       94.03       95.49      5.63 o 
  -8  11   2      199.76      207.19      6.76 o 
  -7  11   2        0.11       -0.71      1.55 o 
  -6  11   2     1298.09     1273.85     19.16 o 
  -5  11   2       21.15       15.38      2.09 o 
  -4  11   2      373.64      397.64      7.91 o 
  -3  11   2       11.88       12.45      1.35 o 
  -2  11   2       99.58       91.24      2.91 o 
  -1  11   2       11.24       11.18      1.49 o 
   0  11   2      277.68      281.13      4.46 o 
   1  11   2        2.57        1.54      0.77 o 
   2  11   2     1526.13     1520.73     17.93 o 
   3  11   2      135.14      122.68      3.60 o 
   4  11   2      159.46      154.02      4.06 o 
   5  11   2      155.14      150.85      4.17 o 
   6  11   2      232.96      225.52      5.54 o 
   7  11   2       49.99       45.02      2.80 o 
   8  11   2      161.62      167.17      5.42 o 
   9  11   2       48.00       47.42      4.01 o 
  10  11   2       81.91       79.73      4.32 o 
  11  11   2      186.17      191.08     12.01 o 
  12  11   2        1.45        2.71      3.15 o 
 -13  12   2       81.46       66.66     10.28 o 
 -12  12   2        1.66       -1.78      6.14 o 
 -11  12   2      175.16      199.08      8.75 o 
 -10  12   2       48.95       45.58      4.99 o 
  -9  12   2        7.56        4.38      4.05 o 
  -8  12   2       69.83       58.96      4.25 o 
  -7  12   2      960.42      973.38     16.01 o 
  -6  12   2        5.16        3.13      1.77 o 
  -5  12   2      296.36      290.18      8.49 o 
  -4  12   2       49.47       45.59      2.68 o 
  -3  12   2      350.00      338.53      6.09 o 
  -2  12   2      150.40      149.46      4.15 o 
  -1  12   2      288.54      284.25      6.43 o 
   0  12   2      355.39      352.12      5.59 o 
   1  12   2     2053.82     2006.88     20.12 o 
   2  12   2       57.02       49.74      2.00 o 
   3  12   2       14.23       15.73      1.73 o 
   4  12   2      287.55      276.30      5.86 o 
   5  12   2      266.84      255.23      5.75 o 
   6  12   2       16.49       15.93      2.00 o 
   7  12   2      636.83      641.57     10.82 o 
   8  12   2        1.60        0.93      1.81 o 
   9  12   2      230.44      234.89      7.23 o 
  10  12   2       30.59       35.39      6.50 o 
  11  12   2       20.64       15.28      2.82 o 
  12  12   2       12.06       13.83      6.77 o 
 -13  13   2        0.65       -2.95      5.00 o 
 -12  13   2       45.26       46.63      6.60 o 
 -11  13   2        0.32       -3.18      3.18 o 
 -10  13   2       96.54      108.58      7.63 o 
  -9  13   2        5.76        1.80      2.61 o 
  -8  13   2       26.55       23.76      4.07 o 
  -7  13   2        0.42       -1.53      1.88 o 
  -6  13   2      160.71      153.03      5.28 o 
  -5  13   2      113.55      120.82      4.80 o 
  -4  13   2      470.20      500.36     12.17 o 
  -3  13   2      142.98      149.20      4.69 o 
  -2  13   2      431.08      426.26      7.66 o 
  -1  13   2      335.91      327.77      5.53 o 
   0  13   2       60.92       63.49      2.76 o 
   1  13   2       98.79      104.72      3.25 o 
   2  13   2      360.90      353.19      5.64 o 
   3  13   2        0.98        1.03      1.27 o 
   4  13   2      246.72      249.88      5.69 o 
   5  13   2       81.63       80.94      3.52 o 
   6  13   2      200.07      194.83      5.27 o 
   7  13   2       50.79       52.05      3.37 o 
   8  13   2       27.52       32.67      2.93 o 
   9  13   2      129.68      133.23      8.99 o 
  10  13   2      282.10      323.76     14.07 o 
  11  13   2       53.62       58.57      4.30 o 
  12  13   2       79.21      108.79     12.46 o 
 -12  14   2        0.24       -7.53      7.68 o 
 -11  14   2      167.03      176.62     19.19 o 
 -10  14   2        1.69        2.72      3.49 o 
  -9  14   2       31.79       32.77      5.80 o 
  -8  14   2       26.02       27.18      3.95 o 
  -7  14   2      108.93      109.76      5.87 o 
  -6  14   2       31.00       29.91      4.49 o 
  -5  14   2      354.93      363.40      9.23 o 
  -4  14   2       10.41       10.83      2.40 o 
  -3  14   2      297.00      305.32      7.19 o 
  -2  14   2        5.94        4.17      2.01 o 
  -1  14   2      492.51      481.70      7.83 o 
   0  14   2      447.56      425.83      7.21 o 
   1  14   2      233.04      236.33      5.33 o 
   2  14   2      133.07      138.90      4.09 o 
   3  14   2      523.63      518.54      9.83 o 
   4  14   2       20.51       17.00      2.89 o 
   5  14   2      180.37      194.91      5.26 o 
   6  14   2       21.89       20.57      2.66 o 
   7  14   2      173.23      171.46      7.71 o 
   8  14   2      102.37       97.86      5.40 o 
   9  14   2      677.70      715.61     15.94 o 
  10  14   2       37.43       45.71      4.58 o 
  11  14   2       47.33       50.87      5.26 o 
 -11  15   2        1.94       -3.15      3.15 o 
 -10  15   2       52.07       58.01      6.76 o 
  -9  15   2      133.10      127.03      8.40 o 
  -8  15   2       15.06       11.37      4.04 o 
  -7  15   2        0.44       -1.06      2.67 o 
  -6  15   2      158.60      169.58     13.29 o 
  -5  15   2        4.31        0.47      2.25 o 
  -4  15   2       61.05       56.73      4.22 o 
  -3  15   2       22.81       21.00      2.40 o 
  -2  15   2      131.36      136.35      4.12 o 
  -1  15   2      175.96      177.88      5.10 o 
   0  15   2      336.42      346.04      6.49 o 
   1  15   2       13.20        9.74      1.75 o 
   2  15   2      119.04      110.36      3.91 o 
   3  15   2        6.81        5.59      1.78 o 
   4  15   2      383.49      392.66      8.33 o 
   5  15   2       99.57       95.97      4.71 o 
   6  15   2      238.88      240.19      7.07 o 
   7  15   2        6.43        5.42      2.38 o 
   8  15   2      418.03      459.20     11.64 o 
   9  15   2       16.49       16.69      3.14 o 
  10  15   2       60.92       59.52      6.72 o 
 -10  16   2       83.42       79.22      6.43 o 
  -9  16   2       83.69       84.77      7.71 o 
  -8  16   2        4.92        1.58      3.69 o 
  -7  16   2        0.96       -3.13      3.13 o 
  -6  16   2        2.66       -3.18      3.18 o 
  -5  16   2      136.22      146.57      6.52 o 
  -4  16   2        0.31        0.38      1.74 o 
  -3  16   2        5.94        8.23      1.85 o 
  -2  16   2       61.68       60.03      3.25 o 
  -1  16   2       51.53       50.58      2.65 o 
   0  16   2       98.63       99.46      3.64 o 
   1  16   2       13.55       12.00      1.88 o 
   2  16   2       44.44       44.88      3.04 o 
   3  16   2      352.62      353.73      8.51 o 
   4  16   2       21.67       19.17      2.56 o 
   5  16   2      198.55      219.02      6.99 o 
   6  16   2       21.05       22.38      3.53 o 
   7  16   2       89.15       89.65      4.83 o 
   8  16   2        2.56       -2.15      7.64 o 
   9  16   2       19.92       15.13      4.62 o 
  -8  17   2      131.37      129.14      9.35 o 
  -7  17   2        3.78        1.19      4.02 o 
  -6  17   2      110.42      111.94     11.90 o 
  -5  17   2       29.91       26.83      4.66 o 
  -4  17   2       55.40       51.34      5.52 o 
  -3  17   2        2.83       -0.71      2.26 o 
  -2  17   2        4.89        7.80      2.58 o 
  -1  17   2       52.85       67.10      4.47 o 
   0  17   2      390.40      403.73      8.88 o 
   1  17   2        6.64        5.30      1.84 o 
   2  17   2       50.90       47.95      3.29 o 
   3  17   2       32.65       32.66      3.33 o 
   4  17   2      264.27      271.24      7.27 o 
   5  17   2        5.52       10.98      5.64 o 
   6  17   2       13.73       13.44      4.49 o 
   7  17   2       19.46       12.72      5.19 o 
  -7  18   2       56.47       42.22      9.13 o 
  -6  18   2        0.00       -2.85      5.52 o 
  -5  18   2      110.86      112.40      6.32 o 
  -4  18   2       19.32       17.02      3.16 o 
  -3  18   2        0.60        1.49      3.08 o 
  -2  18   2       34.19       31.72      3.52 o 
  -1  18   2       62.10       41.01      8.45 o 
   0  18   2       75.20       79.03      5.92 o 
   1  18   2       27.64       28.61      6.01 o 
   2  18   2        4.25        3.00      4.01 o 
   3  18   2       47.40       50.79      6.24 o 
   4  18   2        3.54        7.72      4.26 o 
   5  18   2       44.90       34.69      5.61 o 
   6  18   2       14.31       10.85      4.54 o 
  -4  19   2       41.17       24.44      7.69 o 
  -3  19   2        3.51       -5.77      5.77 o 
  -2  19   2       41.05       23.91      8.02 o 
  -1  19   2       12.58        6.54      6.24 o 
   0  19   2       24.48        9.05      8.44 o 
   1  19   2        1.83       -3.65      3.65 o 
   2  19   2        0.67       -3.77      3.77 o 
   3  19   2       28.60       13.99      4.85 o 
 -17   1   3       12.62        4.32      4.14 o 
 -16   1   3       14.24       16.50      4.34 o 
 -15   1   3       41.46       35.42      5.28 o 
 -14   1   3       14.65       10.56      3.68 o 
 -13   1   3      133.72      130.30      7.35 o 
 -12   1   3      402.29      399.34      9.22 o 
 -11   1   3       20.01       20.67      2.38 o 
 -10   1   3      118.05      126.70      5.67 o 
  -9   1   3       12.03       13.76      1.56 o 
  -8   1   3      659.77      702.74     10.91 o 
  -7   1   3      631.24      665.43     11.04 o 
  -6   1   3        3.20        2.77      1.13 o 
  -5   1   3       28.26       19.25      1.60 o 
  -4   1   3      288.21      382.22      9.98 o 
  -3   1   3     3420.61     3626.81    110.65 o 
  -2   1   3     3496.53     3766.80     94.24 o 
  -1   1   3        1.94        2.57      0.48 o 
   0   1   3        0.92       -0.43      0.43 o 
   1   1   3      401.02      414.10     10.28 o 
   2   1   3       79.44       84.35      3.24 o 
   3   1   3      803.19      911.82     21.98 o 
   4   1   3      810.43      939.88     28.03 o 
   5   1   3       21.81       13.64      1.74 o 
   6   1   3      100.33      109.12      2.82 o 
   7   1   3       36.12       42.11      2.16 o 
   8   1   3      374.70      376.64      6.65 o 
   9   1   3       19.43       15.48      7.68 o 
  10   1   3      144.49      153.00      9.90 o 
  11   1   3       76.28       75.99      6.17 o 
  12   1   3       29.15       29.53      4.46 o 
  13   1   3       43.95       45.94      7.39 o 
  14   1   3       14.37       15.61      4.29 o 
  15   1   3       25.80       26.18      5.25 o 
  16   1   3        3.83        5.81      4.11 o 
 -17   2   3        4.93        3.96      4.07 o 
 -16   2   3        2.35        0.71      7.57 o 
 -15   2   3       17.22       11.59      4.65 o 
 -14   2   3       46.34       39.17      5.21 o 
 -13   2   3      176.57      192.67      6.39 o 
 -12   2   3        0.03       -1.34      1.95 o 
 -11   2   3       48.55       47.30      3.21 o 
 -10   2   3      902.10      883.08     15.40 o 
  -9   2   3     1256.24     1234.68     17.94 o 
  -8   2   3        0.01        1.37      0.98 o 
  -7   2   3       89.62       83.32      3.46 o 
  -6   2   3       38.85       21.93      2.47 o 
  -5   2   3       31.70       31.18      2.58 o 
  -4   2   3     1347.54     1468.42     21.95 o 
  -3   2   3        7.15       17.22      2.95 o 
  -2   2   3      832.53      910.55     12.45 o 
  -1   2   3      861.32      990.62     13.48 o 
   0   2   3        6.15        8.74      1.16 o 
   1   2   3     1024.06     1001.11     22.10 o 
   2   2   3     1643.38     1651.01     51.02 o 
   3   2   3      624.22      716.63     15.91 o 
   4   2   3      220.17      190.47      8.26 o 
   5   2   3        1.17        0.11      0.90 o 
   6   2   3      607.48      617.71      8.81 o 
   7   2   3      121.68      134.29      3.19 o 
   8   2   3        0.21       -0.20      1.06 o 
   9   2   3      315.18      288.41      8.26 o 
  10   2   3      499.62      488.32     10.63 o 
  11   2   3      278.65      283.19      9.24 o 
  12   2   3        0.71       -0.25      2.95 o 
  13   2   3       63.09       61.76      6.30 o 
  14   2   3       17.58       14.65      4.26 o 
  15   2   3       15.08       16.39      4.61 o 
  16   2   3        6.48        9.57      7.21 o 
 -17   3   3       69.12       73.61      7.81 o 
 -16   3   3       18.66       16.70      4.68 o 
 -15   3   3      129.01      131.61      9.08 o 
 -14   3   3        3.76       -0.04      2.06 o 
 -13   3   3      177.68      190.44      6.46 o 
 -12   3   3     1050.11     1070.03     18.94 o 
 -11   3   3       68.37       64.46      3.78 o 
 -10   3   3      110.97      120.37      7.89 o 
  -9   3   3      118.99      125.40      4.18 o 
  -8   3   3     1536.48     1536.53     21.43 o 
  -7   3   3      903.02      920.23     15.36 o 
  -6   3   3      253.46      300.36      9.09 o 
  -5   3   3     2943.09     3183.49     47.17 o 
  -4   3   3     5121.23     5795.24    194.05 o 
  -3   3   3      544.25      559.23     11.06 o 
  -2   3   3       32.94       31.81      1.46 o 
  -1   3   3     1044.67     1142.96     15.65 o 
   0   3   3      725.29      623.79     45.30 o 
   2   3   3     1284.39     1444.08     24.56 o 
   3   3   3      204.70      186.89      7.05 o 
   4   3   3     1142.37     1326.72     38.37 o 
   5   3   3        7.26        3.97      1.15 o 
   6   3   3        0.17        1.81      0.72 o 
   7   3   3        0.60        1.67      1.06 o 
   8   3   3      152.08      158.06      3.95 o 
   9   3   3       11.80       12.84      1.85 o 
  10   3   3       50.74       46.73      3.61 o 
  11   3   3      276.05      280.03      7.91 o 
  12   3   3      301.23      319.70     10.23 o 
  13   3   3       30.48       34.82      5.18 o 
  14   3   3        9.50       10.33      3.96 o 
  15   3   3       66.22       72.72     10.69 o 
  16   3   3       19.23       14.29      4.66 o 
 -17   4   3      185.29      180.12     31.28 o 
 -16   4   3        0.84        5.28      4.69 o 
 -15   4   3      104.74      117.74      6.29 o 
 -14   4   3       46.55       48.29      3.68 o 
 -13   4   3      200.16      197.18      6.67 o 
 -12   4   3       22.23       20.10      2.60 o 
 -11   4   3      634.67      632.30     14.95 o 
 -10   4   3        0.57        0.09      1.39 o 
  -9   4   3      272.62      340.75      7.57 o 
  -8   4   3     1333.59     1434.28     19.66 o 
  -7   4   3      966.16      949.93     14.25 o 
  -6   4   3      677.62      748.42     14.01 o 
  -5   4   3      466.82      484.92     15.04 o 
  -4   4   3      120.40      104.21      2.81 o 
  -3   4   3     3570.70     3842.12     66.85 o 
  -2   4   3      718.76      749.87     14.36 o 
  -1   4   3       19.18       52.15      1.81 o 
   0   4   3     1070.97     1165.17     17.94 o 
   1   4   3      233.11      317.11      5.96 o 
   2   4   3      286.48      258.14      8.09 o 
   3   4   3      653.65      681.13     11.09 o 
   4   4   3        4.23        6.38      3.25 o 
   5   4   3      919.50      906.40     14.62 o 
   6   4   3      443.37      470.69      8.00 o 
   7   4   3       19.56       18.17      1.91 o 
   8   4   3        1.32        1.17      1.11 o 
   9   4   3      427.14      437.31     11.06 o 
  10   4   3        0.05       -1.73      1.73 o 
  11   4   3      297.74      323.26      8.63 o 
  12   4   3      200.68      192.72      6.79 o 
  13   4   3       81.21       74.09      6.87 o 
  14   4   3       29.61       20.24      4.80 o 
  15   4   3        2.78       -1.03      3.66 o 
 -17   5   3        1.78       -1.13      5.50 o 
 -16   5   3      113.20      110.59     12.37 o 
 -15   5   3        1.67        0.93      2.44 o 
 -14   5   3       95.21       97.22      5.52 o 
 -13   5   3       20.56       17.67      2.59 o 
 -12   5   3      341.95      344.21      7.92 o 
 -11   5   3        0.27       -1.42      1.42 o 
 -10   5   3      242.93      240.57      7.38 o 
  -9   5   3       69.44       79.83      2.96 o 
  -8   5   3       31.49       40.36      2.51 o 
  -7   5   3      437.48      413.33      6.59 o 
  -6   5   3       85.83       76.38      3.43 o 
  -5   5   3     1635.63     1794.17     27.74 o 
  -4   5   3     1781.21     1921.14     34.85 o 
  -3   5   3        1.42        0.94      0.75 o 
  -2   5   3        4.06       14.74      1.33 o 
  -1   5   3      316.68      342.69      6.50 o 
   0   5   3      281.86      369.24      6.18 o 
   1   5   3      568.29      597.82      8.68 o 
   2   5   3      163.81      194.53      4.18 o 
   3   5   3     1581.88     1555.29     26.89 o 
   4   5   3      204.98      181.50      4.46 o 
   5   5   3      790.58      761.64     12.70 o 
   6   5   3      955.78      954.82     12.94 o 
   7   5   3       98.68      100.14      3.25 o 
   8   5   3      364.42      345.70      5.99 o 
   9   5   3        1.62        3.10      1.31 o 
  10   5   3       66.32       61.84      3.66 o 
  11   5   3       61.15       60.29      3.87 o 
  12   5   3      126.79      117.80      9.35 o 
  13   5   3      109.84      103.03      5.81 o 
  14   5   3       69.49       66.99      6.75 o 
  15   5   3       52.27       45.37      6.12 o 
 -16   6   3        7.62        8.61      4.21 o 
 -15   6   3      117.59      122.35      9.25 o 
 -14   6   3      197.81      221.51      8.98 o 
 -13   6   3      547.61      543.62     12.74 o 
 -12   6   3       18.23       17.82      2.89 o 
 -11   6   3      366.64      378.80     13.89 o 
 -10   6   3       43.27       43.37      3.38 o 
  -9   6   3      417.28      421.48      8.15 o 
  -8   6   3       16.92       31.41      1.98 o 
  -7   6   3        3.73        3.77      1.08 o 
  -6   6   3     3008.46     3030.17     35.43 o 
  -5   6   3     1793.30     1913.89     25.88 o 
  -4   6   3      196.75      231.76      6.38 o 
  -3   6   3      344.69      411.55      7.98 o 
  -2   6   3     1034.11     1159.36     21.89 o 
  -1   6   3       34.64       31.68      1.66 o 
   0   6   3     1483.71     1558.48     21.76 o 
   1   6   3       35.45       33.53      4.19 o 
   2   6   3     3360.33     3384.86     42.72 o 
   3   6   3     1217.01     1286.48     19.67 o 
   4   6   3      249.61      244.84      7.91 o 
   5   6   3      919.18      870.73     11.96 o 
   6   6   3     1944.06     2011.58     24.74 o 
   7   6   3      371.49      344.92      6.38 o 
   8   6   3       70.99       92.99      3.12 o 
   9   6   3      363.31      377.21      6.64 o 
  10   6   3       49.51       47.12      3.19 o 
  11   6   3      432.07      442.81      9.64 o 
  12   6   3       48.39       44.10      5.56 o 
  13   6   3       36.59       39.87      4.40 o 
  14   6   3      214.04      238.66     11.09 o 
  15   6   3        2.25        9.98      6.02 o 
 -16   7   3      174.79      184.83     17.25 o 
 -15   7   3        1.54        1.34      3.44 o 
 -14   7   3      160.17      177.22      8.89 o 
 -13   7   3       52.35       60.08      5.71 o 
 -12   7   3       85.63       95.01      8.79 o 
 -11   7   3        7.76        8.41      2.24 o 
 -10   7   3      790.64      798.88     13.47 o 
  -9   7   3      197.48      206.12      5.50 o 
  -8   7   3      104.93      128.96      3.65 o 
  -7   7   3       42.87       57.54      2.44 o 
  -6   7   3      613.91      616.69      8.98 o 
  -5   7   3       45.02       76.72      3.32 o 
  -4   7   3       10.56        5.97      1.09 o 
  -3   7   3      424.49      439.22      8.56 o 
  -2   7   3     1976.75     2070.41     25.41 o 
  -1   7   3     1626.33     1761.24     27.54 o 
   0   7   3       56.15       39.11      2.27 o 
   1   7   3       71.94       71.71      1.95 o 
   2   7   3      504.22      510.43     17.44 o 
   3   7   3      589.88      590.59     11.93 o 
   4   7   3     2164.44     2098.27     28.34 o 
   5   7   3      366.78      358.67      6.23 o 
   6   7   3       53.77       51.82      2.49 o 
   7   7   3      838.88      891.54     14.70 o 
   8   7   3      595.91      625.77      9.98 o 
   9   7   3       31.71       34.76      2.16 o 
  10   7   3      227.06      234.50      5.70 o 
  11   7   3      332.87      322.84     12.30 o 
  12   7   3      349.64      371.32     11.54 o 
  13   7   3      114.33      101.13      7.93 o 
  14   7   3        0.27        4.55      5.31 o 
  15   7   3        5.24        3.43      5.23 o 
 -16   8   3      141.09      155.55     16.07 o 
 -15   8   3       87.12      105.96      8.73 o 
 -14   8   3        8.81        9.41      3.38 o 
 -13   8   3        4.77        4.90      3.24 o 
 -12   8   3      132.59      133.46      6.06 o 
 -11   8   3      388.74      397.84     13.46 o 
 -10   8   3       34.75       37.75      3.09 o 
  -9   8   3      174.00      172.81      4.58 o 
  -8   8   3       37.30       37.40      2.62 o 
  -7   8   3       79.77       90.35      3.03 o 
  -6   8   3       30.40       30.04      2.25 o 
  -5   8   3       53.74       56.03      2.41 o 
  -4   8   3      576.19      543.72     10.08 o 
  -3   8   3      316.37      308.44      6.92 o 
  -2   8   3      451.41      451.63      7.76 o 
  -1   8   3     1080.17     1109.41     14.45 o 
   0   8   3      145.85      149.28      3.70 o 
   1   8   3      491.77      490.15      6.46 o 
   2   8   3      114.72      120.40      3.07 o 
   3   8   3      702.79      679.62      9.71 o 
   4   8   3      688.72      661.13     10.82 o 
   5   8   3      252.65      239.03      5.54 o 
   6   8   3      100.86      101.51      3.22 o 
   7   8   3      152.07      145.66      4.42 o 
   8   8   3      353.57      350.93      7.10 o 
   9   8   3       11.30        7.37      2.14 o 
  10   8   3      270.19      299.73      6.69 o 
  11   8   3      110.46      121.44      5.43 o 
  12   8   3      238.72      246.63      9.33 o 
  13   8   3       72.28       69.30      6.70 o 
  14   8   3       17.33       22.72      7.23 o 
 -15   9   3       64.51       60.09     13.35 o 
 -14   9   3      182.96      194.28     16.43 o 
 -13   9   3        9.41       11.22      3.35 o 
 -12   9   3        0.24       -0.56      2.40 o 
 -11   9   3      173.33      174.97      5.84 o 
 -10   9   3      319.64      330.67     12.57 o 
  -9   9   3      286.44      302.40      6.36 o 
  -8   9   3      613.31      591.66     13.03 o 
  -7   9   3        0.03        1.74      1.23 o 
  -6   9   3      458.82      468.43      7.70 o 
  -5   9   3        7.69        1.95      1.54 o 
  -4   9   3      231.52      230.97      6.27 o 
  -3   9   3       96.11      105.00      2.76 o 
  -2   9   3      953.77      995.59     12.18 o 
  -1   9   3     1093.67     1127.49     12.67 o 
   0   9   3     2046.66     2010.83     21.45 o 
   1   9   3       28.30       23.31      1.12 o 
   2   9   3     1137.69     1045.38     13.90 o 
   3   9   3        0.05       -0.87      0.87 o 
   4   9   3      658.83      642.20     11.15 o 
   5   9   3      122.68      137.28      4.39 o 
   6   9   3       15.67       17.20      1.80 o 
   7   9   3      500.08      502.99      9.58 o 
   8   9   3        1.76        0.55      1.47 o 
   9   9   3      356.41      355.45      7.27 o 
  10   9   3      138.41      151.62      4.44 o 
  11   9   3      164.55      166.41      6.25 o 
  12   9   3      194.79      217.56     10.60 o 
  13   9   3       74.67       71.43      6.79 o 
  14   9   3       52.77       71.71     10.44 o 
 -15  10   3        0.06        0.58      3.71 o 
 -14  10   3        1.22        5.84      3.95 o 
 -13  10   3        0.18       -4.15      4.21 o 
 -12  10   3       50.98       56.25      5.26 o 
 -11  10   3       25.53       18.57      2.87 o 
 -10  10   3      129.48      121.72      4.50 o 
  -9  10   3      342.78      337.15      7.61 o 
  -8  10   3      121.06      126.32      5.09 o 
  -7  10   3       86.10       78.98      3.61 o 
  -6  10   3      273.56      252.37      5.98 o 
  -5  10   3      288.48      256.06      5.85 o 
  -4  10   3       61.59       58.76      2.60 o 
  -3  10   3      472.13      456.70      6.81 o 
  -2  10   3      225.31      221.96      4.27 o 
  -1  10   3     2358.35     2260.72     22.60 o 
   0  10   3      102.39       95.39      2.60 o 
   1  10   3       58.17       52.14      2.11 o 
   2  10   3      157.85      161.17      3.63 o 
   3  10   3     1065.49      998.29     12.59 o 
   4  10   3      269.93      264.91      5.47 o 
   5  10   3       20.38       22.78      2.33 o 
   6  10   3      118.10      113.98      5.45 o 
   7  10   3      152.78      141.80      4.75 o 
   8  10   3       15.06       14.39      2.20 o 
   9  10   3        3.44        3.83      1.86 o 
  10  10   3       19.97       27.57      2.73 o 
  11  10   3       35.01       38.79      3.70 o 
  12  10   3      451.71      445.91     21.25 o 
  13  10   3        3.99        7.00      5.10 o 
 -14  11   3        6.04        2.86      5.84 o 
 -13  11   3        0.51        3.30      4.89 o 
 -12  11   3        8.43        6.39      3.40 o 
 -11  11   3       72.81       68.79      8.36 o 
 -10  11   3        0.69       -1.83      1.83 o 
  -9  11   3      132.66      124.98      5.71 o 
  -8  11   3        4.25        2.76      2.09 o 
  -7  11   3      124.55      124.81      4.41 o 
  -6  11   3      307.75      319.74      7.74 o 
  -5  11   3       15.90       17.07      2.10 o 
  -4  11   3      310.58      297.99      6.17 o 
  -3  11   3       60.79       66.19      2.65 o 
  -2  11   3       37.15       43.86      2.19 o 
  -1  11   3        2.63        5.61      1.36 o 
   0  11   3      108.58       98.55      2.76 o 
   1  11   3      187.88      181.36      3.76 o 
   2  11   3      831.28      777.72     10.44 o 
   3  11   3        1.45        1.59      1.08 o 
   4  11   3       48.35       47.11      2.61 o 
   5  11   3      315.50      314.24      6.40 o 
   6  11   3       18.86       21.65      2.40 o 
   7  11   3       68.36       60.74      3.32 o 
   8  11   3       17.22       12.38      2.34 o 
   9  11   3      305.51      328.48      8.68 o 
  10  11   3       60.23       63.65      3.96 o 
  11  11   3        0.36        1.91      2.99 o 
  12  11   3      125.70      144.38      8.64 o 
 -14  12   3       13.34        7.87      6.08 o 
 -13  12   3       11.22       10.58      6.33 o 
 -12  12   3        1.16        2.06      5.10 o 
 -11  12   3        0.11       -3.93      3.93 o 
 -10  12   3       19.43       19.64      4.67 o 
  -9  12   3        7.41        4.52      2.49 o 
  -8  12   3       35.06       36.11      4.70 o 
  -7  12   3      122.78      112.58      5.40 o 
  -6  12   3        0.31       -1.10      1.55 o 
  -5  12   3      124.84      118.14      4.29 o 
  -4  12   3       13.32       10.03      1.78 o 
  -3  12   3      322.41      303.80      6.19 o 
  -2  12   3      129.46      121.77      3.49 o 
  -1  12   3       12.84       11.78      1.51 o 
   0  12   3      339.00      341.48      5.95 o 
   1  12   3      681.51      646.73      9.22 o 
   2  12   3      105.10       93.98      3.10 o 
   3  12   3       19.34       18.06      1.88 o 
   4  12   3      223.44      221.05      5.23 o 
   5  12   3      102.73       96.90      3.82 o 
   6  12   3      145.87      141.74      4.54 o 
   7  12   3       90.21       93.10      4.15 o 
   8  12   3       40.80       40.45      3.49 o 
   9  12   3       90.22       88.02      7.11 o 
  10  12   3       14.48       16.86      3.26 o 
  11  12   3        0.10       -1.33      2.50 o 
  12  12   3        3.00       -1.17      5.68 o 
 -13  13   3       13.23       15.99      6.88 o 
 -12  13   3       39.16       50.68      8.29 o 
 -11  13   3        5.82       -2.18      3.37 o 
 -10  13   3        8.32        6.99      2.81 o 
  -9  13   3        1.48       -1.57      2.60 o 
  -8  13   3        3.80        1.08      2.39 o 
  -7  13   3        6.29        0.43      2.21 o 
  -6  13   3        8.59        7.06      2.55 o 
  -5  13   3       36.93       31.59      2.79 o 
  -4  13   3       41.55       41.14      2.90 o 
  -3  13   3       17.97       17.71      2.25 o 
  -2  13   3        8.25        9.44      1.76 o 
  -1  13   3        5.52        4.76      1.35 o 
   0  13   3       18.97       19.77      1.82 o 
   1  13   3        4.52        4.24      1.38 o 
   2  13   3       20.00       19.60      1.81 o 
   3  13   3       26.27       24.46      2.22 o 
   4  13   3        0.00        0.30      1.35 o 
   5  13   3      136.63      128.94      4.36 o 
   6  13   3       13.80        8.96      1.94 o 
   7  13   3        0.17       -1.61      1.61 o 
   8  13   3       90.76       83.19      4.86 o 
   9  13   3       40.92       35.22      3.87 o 
  10  13   3       34.63       27.98      3.78 o 
  11  13   3        0.11        2.41      3.67 o 
 -12  14   3       13.06        2.69      5.76 o 
 -11  14   3       18.49       15.67      4.81 o 
 -10  14   3        0.47       -0.83      2.80 o 
  -9  14   3      139.99      151.11      7.79 o 
  -8  14   3        1.30        0.74      2.77 o 
  -7  14   3       11.38       10.98      2.88 o 
  -6  14   3        9.73        8.17      2.34 o 
  -5  14   3       77.44       76.78      4.70 o 
  -4  14   3        2.48        4.44      1.86 o 
  -3  14   3       49.40       51.05      3.05 o 
  -2  14   3       44.47       44.36      2.59 o 
  -1  14   3      556.83      558.43      8.73 o 
   0  14   3       41.33       43.71      2.78 o 
   1  14   3      157.78      138.50      4.20 o 
   2  14   3      139.72      130.75      4.12 o 
   3  14   3       79.99       75.29      3.70 o 
   4  14   3        1.27       -0.10      1.44 o 
   5  14   3       25.70       30.34      2.66 o 
   6  14   3        2.57        2.65      1.87 o 
   7  14   3       32.31       30.45      2.97 o 
   8  14   3       20.39       13.54      2.99 o 
   9  14   3      114.80      113.97      6.11 o 
  10  14   3       15.36       15.76      5.25 o 
  11  14   3       27.77       25.32      7.23 o 
 -11  15   3        6.41        5.76      4.61 o 
 -10  15   3        8.72       11.85      3.69 o 
  -9  15   3       76.85       77.15      7.52 o 
  -8  15   3        1.42       -3.23      3.27 o 
  -7  15   3      106.50      104.51     10.91 o 
  -6  15   3       72.66       76.50      5.02 o 
  -5  15   3        1.47        1.43      2.48 o 
  -4  15   3      154.51      151.16      5.47 o 
  -3  15   3       46.38       48.17      3.01 o 
  -2  15   3        0.09        0.26      1.44 o 
  -1  15   3       36.44       34.17      3.36 o 
   0  15   3        8.02        4.95      1.58 o 
   1  15   3        0.74       -1.33      1.33 o 
   2  15   3       25.04       20.81      2.95 o 
   3  15   3       12.43       12.87      2.13 o 
   4  15   3       91.94       95.73      4.34 o 
   5  15   3        6.60        5.06      2.69 o 
   6  15   3      151.55      147.20      6.18 o 
   7  15   3      246.25      266.42      9.29 o 
   8  15   3       81.02       82.03      5.37 o 
   9  15   3        3.05        2.38      3.96 o 
  10  15   3        6.52        9.48      4.42 o 
 -10  16   3        1.74       -1.55      3.38 o 
  -9  16   3       23.92       13.96      4.75 o 
  -8  16   3       12.19       12.37      4.39 o 
  -7  16   3        8.34        2.28      4.57 o 
  -6  16   3       25.24       21.44      4.77 o 
  -5  16   3       87.17       89.31      6.47 o 
  -4  16   3        6.66        6.35      2.35 o 
  -3  16   3      133.98      135.30      4.65 o 
  -2  16   3       43.31       36.24      2.61 o 
  -1  16   3       76.79       85.90      3.52 o 
   0  16   3      131.82      131.01      5.51 o 
   1  16   3       60.97       58.10      3.21 o 
   2  16   3        1.96       -1.02      1.76 o 
   3  16   3       14.23       10.93      2.34 o 
   4  16   3      105.64      107.58      5.34 o 
   5  16   3       54.27       51.21      4.08 o 
   6  16   3      141.63      138.21      6.25 o 
   7  16   3      150.30      163.97      6.64 o 
   8  16   3       46.54       38.85      5.76 o 
  -8  17   3       85.59       96.38     12.22 o 
  -7  17   3        5.94       -2.95      5.58 o 
  -6  17   3        0.65       -3.37      5.28 o 
  -5  17   3        0.39       -1.56      2.93 o 
  -4  17   3       80.72       83.81      6.31 o 
  -3  17   3        2.34        4.84      2.73 o 
  -2  17   3       47.28       47.52      4.01 o 
  -1  17   3      111.66      109.54      7.30 o 
   0  17   3       65.58       70.63      3.95 o 
   1  17   3       25.25       24.05      2.77 o 
   2  17   3      145.66      157.78      5.99 o 
   3  17   3        3.29        1.58      2.14 o 
   4  17   3       53.95       50.18      3.92 o 
   5  17   3      264.21      252.50      7.84 o 
   6  17   3      151.42      150.98      6.17 o 
   7  17   3       40.17       20.88      4.95 o 
  -7  18   3       20.50       22.52      7.98 o 
  -6  18   3        6.80       -0.93      5.84 o 
  -5  18   3        0.31       -5.11      5.11 o 
  -4  18   3        2.53       -0.70      4.42 o 
  -3  18   3       22.96       15.01      3.22 o 
  -2  18   3      290.75      302.39     11.80 o 
  -1  18   3        4.07        0.64      2.52 o 
   0  18   3       59.79       65.80      3.77 o 
   1  18   3      115.53      116.80      5.93 o 
   2  18   3       90.49       89.47      4.43 o 
   3  18   3      107.49       95.84      7.89 o 
   4  18   3       48.29       42.73      5.92 o 
   5  18   3       19.17       13.83      4.54 o 
  -4  19   3        3.40       -2.80      5.77 o 
  -3  19   3      134.48      159.52     14.72 o 
  -2  19   3      108.57      113.08     12.59 o 
  -1  19   3       89.31       90.68     11.50 o 
   0  19   3      148.98      150.97      7.90 o 
   1  19   3        9.20        0.14      3.95 o 
   2  19   3       47.30       41.68      6.14 o 
 -17   0   4        0.23        4.54      5.34 o 
 -16   0   4      228.90      233.91     16.19 o 
 -15   0   4      248.29      277.12     16.73 o 
 -14   0   4      136.88      172.41     12.56 o 
 -13   0   4      355.57      376.03     18.02 o 
 -12   0   4     1369.81     1372.65     33.02 o 
 -11   0   4      700.03      676.71     18.41 o 
 -10   0   4      510.46      470.20     11.02 o 
  -9   0   4      438.56      435.60     10.08 o 
  -8   0   4     1825.12     1624.31     28.83 o 
  -7   0   4      341.01      327.44      9.87 o 
  -6   0   4     1706.74     1739.55     37.56 o 
  -5   0   4     2250.33     2433.29     76.43 o 
  -4   0   4     5436.75     5617.93    113.95 o 
  -3   0   4     2658.45       -0.62      0.62 o 
  -2   0   4      814.23       -0.46      0.46 o 
  -1   0   4       40.37       52.60      3.68 o 
   0   0   4        5.57        7.67      1.77 o 
   1   0   4     2032.14     2402.74     74.71 o 
   2   0   4      104.11      106.19      6.12 o 
   3   0   4      140.28      176.29      8.25 o 
   4   0   4      347.00      376.76     14.87 o 
   5   0   4       28.63       31.41      3.94 o 
   6   0   4      466.04      523.09     13.86 o 
   7   0   4      223.84      187.66      7.84 o 
   8   0   4     2923.35     2727.91     72.55 o 
   9   0   4      865.12      784.02     28.62 o 
  10   0   4       18.94       20.57      5.66 o 
  11   0   4       35.90       35.34      7.05 o 
  12   0   4      337.75      340.84     17.71 o 
  13   0   4        8.35        5.85      5.09 o 
  14   0   4      126.83      127.82     13.03 o 
  15   0   4      153.07      160.75     13.76 o 
 -17   1   4      195.01      200.32     11.06 o 
 -16   1   4       23.26       26.16      5.05 o 
 -15   1   4      312.67      349.49     13.50 o 
 -14   1   4      277.05      282.55     17.53 o 
 -13   1   4      324.18      301.02     11.88 o 
 -12   1   4       11.03       10.91      2.12 o 
 -11   1   4      542.15      554.25     15.44 o 
 -10   1   4      155.84      141.15      4.12 o 
  -9   1   4     1317.32     1253.76     18.20 o 
  -8   1   4      214.85      228.19      7.39 o 
  -7   1   4     2086.00     2157.02     28.74 o 
  -6   1   4      612.83      748.11     14.75 o 
  -5   1   4     3575.94     3435.91     59.06 o 
  -4   1   4       63.54       92.30      3.15 o 
  -2   1   4      409.08      453.34     13.62 o 
  -1   1   4     2028.32     2043.93     55.77 o 
   0   1   4        1.03        0.29      0.65 o 
   1   1   4       29.17       51.71      2.90 o 
   2   1   4     1476.09     1639.40     36.80 o 
   3   1   4      179.58      162.81      5.54 o 
   4   1   4      540.07      649.89     15.37 o 
   5   1   4        1.94        4.71      1.43 o 
   6   1   4        3.53        3.77      1.28 o 
   7   1   4     1088.94     1054.68     14.20 o 
   8   1   4       59.40       64.12      3.18 o 
   9   1   4      543.80      577.33     13.69 o 
  10   1   4       15.21       23.78      3.41 o 
  11   1   4      264.10      273.08     10.83 o 
  12   1   4       48.77       52.58      5.82 o 
  13   1   4       84.75       76.87      6.98 o 
  14   1   4        3.51        5.18      3.65 o 
  15   1   4      368.71      380.47     14.89 o 
 -17   2   4        8.02        9.00      4.30 o 
 -16   2   4      112.39      110.16      9.45 o 
 -15   2   4      132.94      117.88      8.59 o 
 -14   2   4      154.84      150.89      8.43 o 
 -13   2   4       12.50       12.53      2.84 o 
 -12   2   4      217.34      215.14      6.67 o 
 -11   2   4        0.06       -1.31      1.38 o 
 -10   2   4     1066.49     1065.00     16.17 o 
  -9   2   4       86.28       76.26      2.98 o 
  -8   2   4      413.56      380.29      6.92 o 
  -7   2   4      115.71      112.14      6.83 o 
  -6   2   4      791.28      801.19     19.88 o 
  -5   2   4       53.93       47.16      2.74 o 
  -4   2   4       64.32       53.83      2.63 o 
  -3   2   4      818.29      963.27     16.93 o 
  -2   2   4     1779.90     1895.11     27.17 o 
  -1   2   4       13.55        6.13      2.05 o 
   0   2   4     1202.81     1154.38     40.10 o 
   1   2   4     1029.66     1058.94     19.57 o 
   2   2   4      285.67      289.75     13.11 o 
   3   2   4       14.67       26.79      1.84 o 
   4   2   4      190.93      179.24      5.76 o 
   5   2   4        2.94        3.31      1.03 o 
   6   2   4      297.69      260.66      6.42 o 
   7   2   4      279.55      297.43      5.67 o 
   8   2   4      508.15      493.38      8.89 o 
   9   2   4        7.77        7.79      2.83 o 
  10   2   4      373.33      372.57     10.70 o 
  11   2   4        0.33       -0.74      2.86 o 
  12   2   4       42.94       40.52      5.17 o 
  13   2   4        4.13        8.99      3.77 o 
  14   2   4      201.10      219.59     10.85 o 
  15   2   4       13.40       13.00      4.47 o 
 -17   3   4       44.49       47.03      6.56 o 
 -16   3   4       87.33       95.73      8.35 o 
 -15   3   4       48.61       47.03      5.87 o 
 -14   3   4       10.24        6.38      2.38 o 
 -13   3   4      194.29      206.28      7.44 o 
 -12   3   4       82.51       79.94      4.45 o 
 -11   3   4      100.68       96.57      4.21 o 
 -10   3   4       62.54       73.88      3.71 o 
  -9   3   4      577.81      510.22      8.90 o 
  -8   3   4      250.54      227.15      5.97 o 
  -7   3   4      603.02      607.20     14.52 o 
  -6   3   4       25.09       18.00      2.74 o 
  -5   3   4        2.92        7.59      0.83 o 
  -4   3   4      518.37      619.90     12.06 o 
  -3   3   4      901.46      948.80     16.98 o 
  -2   3   4      543.01      644.83     12.42 o 
  -1   3   4      697.05      778.58     14.38 o 
   0   3   4      381.57      403.46      7.19 o 
   1   3   4     4919.55     4915.33    155.82 o 
   2   3   4      193.79      239.30      4.96 o 
   3   3   4     1797.80     1773.08     31.12 o 
   4   3   4      499.12      505.74     12.35 o 
   5   3   4      659.95      646.08     10.85 o 
   6   3   4      178.42      176.00      3.58 o 
   7   3   4      332.44      301.51      6.22 o 
   8   3   4        1.98        0.63      1.38 o 
   9   3   4      258.10      255.99      6.19 o 
  10   3   4       18.51       19.18      3.40 o 
  11   3   4      232.42      238.74      8.93 o 
  12   3   4       20.65       20.89      4.42 o 
  13   3   4      218.18      214.82     10.44 o 
  14   3   4       18.64       25.98      5.08 o 
  15   3   4       23.30       14.80      8.09 o 
 -17   4   4       27.72       31.65      5.86 o 
 -16   4   4       76.15       79.33      7.71 o 
 -15   4   4       27.57       30.32      3.83 o 
 -14   4   4       30.11       21.86      2.79 o 
 -13   4   4      138.84      140.16      5.06 o 
 -12   4   4       16.46       18.85      4.80 o 
 -11   4   4       18.91       18.60      3.09 o 
 -10   4   4        6.93        9.03      1.84 o 
  -9   4   4       98.01       81.60      3.22 o 
  -8   4   4      918.21      859.54     11.46 o 
  -7   4   4      508.33      558.87     10.49 o 
  -6   4   4      285.72      312.17      9.14 o 
  -5   4   4        1.11        0.33      0.61 o 
  -4   4   4      640.12      653.17     26.50 o 
  -3   4   4      458.92      493.07     10.13 o 
  -2   4   4      304.17      326.24      9.45 o 
  -1   4   4      820.81      860.67     13.84 o 
   0   4   4     6376.62     6934.64    101.00 o 
   1   4   4      117.71      131.00      2.99 o 
   2   4   4      439.13      437.63      7.10 o 
   3   4   4       87.39      106.44      3.36 o 
   4   4   4     3872.80     3929.97     63.39 o 
   5   4   4      340.20      329.03      6.64 o 
   6   4   4       74.00       66.19      2.92 o 
   7   4   4      115.40      107.19      3.24 o 
   8   4   4      139.90      154.29      6.08 o 
   9   4   4       17.98       14.73      2.16 o 
  10   4   4      103.95      107.95      5.04 o 
  11   4   4       55.43       48.79      4.02 o 
  12   4   4      164.06      163.01     10.16 o 
  13   4   4       27.60       28.36      4.94 o 
  14   4   4        4.74        1.95      6.72 o 
  15   4   4       24.09       27.16      5.35 o 
 -17   5   4       29.33       17.66      7.11 o 
 -16   5   4        0.00        4.78      3.66 o 
 -15   5   4       32.16       33.78      4.60 o 
 -14   5   4        6.27        3.36      2.43 o 
 -13   5   4        2.95        3.55      1.93 o 
 -12   5   4       21.35       20.94      3.32 o 
 -11   5   4       96.24      100.25      4.14 o 
 -10   5   4        1.28        1.96      1.35 o 
  -9   5   4      155.06      148.56      4.73 o 
  -8   5   4      404.73      377.48      7.51 o 
  -7   5   4        8.05       32.63      3.13 o 
  -6   5   4      157.13      205.06      5.09 o 
  -5   5   4       41.90       44.92      2.51 o 
  -4   5   4      565.65      572.44     14.85 o 
  -3   5   4      130.82      131.96      5.70 o 
  -2   5   4      433.66      459.90      7.47 o 
  -1   5   4      207.22      189.93      3.87 o 
   0   5   4      517.09      587.32      9.14 o 
   1   5   4     2139.32     2311.45     30.86 o 
   2   5   4      357.35      414.26      8.65 o 
   3   5   4      259.13      252.77      5.29 o 
   4   5   4        0.25       -1.02      1.02 o 
   5   5   4     1026.40     1009.59     15.28 o 
   6   5   4      143.20      143.04      3.76 o 
   7   5   4       11.69       17.96      2.21 o 
   8   5   4        2.79        2.15      1.31 o 
   9   5   4      416.31      407.56      7.72 o 
  10   5   4        5.41        6.34      2.04 o 
  11   5   4       12.51       13.28      2.58 o 
  12   5   4        8.69       10.14      2.60 o 
  13   5   4        0.60       -2.97      2.97 o 
  14   5   4        0.00        0.57      3.60 o 
  15   5   4       13.29       11.55      4.43 o 
 -16   6   4        0.39       -2.90      3.33 o 
 -15   6   4      105.11      102.29      8.40 o 
 -14   6   4       50.29       49.21      5.06 o 
 -13   6   4       58.12       65.84      5.07 o 
 -12   6   4        6.64        4.06      2.20 o 
 -11   6   4        3.29        1.27      1.74 o 
 -10   6   4      199.87      214.17      6.61 o 
  -9   6   4       15.12       14.40      1.87 o 
  -8   6   4        0.25        0.89      0.98 o 
  -7   6   4      134.87      167.59      3.63 o 
  -6   6   4      272.77      236.78      4.43 o 
  -5   6   4       58.03       53.92      2.23 o 
  -4   6   4      730.36      707.01     23.39 o 
  -3   6   4      769.43      843.49     12.62 o 
  -2   6   4        0.26       -0.52      0.65 o 
  -1   6   4      612.47      655.49     10.24 o 
   0   6   4      169.72      213.80      4.41 o 
   1   6   4      550.08      588.71      8.16 o 
   3   6   4       20.19       17.01      1.67 o 
   4   6   4       38.34       26.45      2.42 o 
   5   6   4        3.97        5.67      1.26 o 
   6   6   4      299.44      291.04      5.62 o 
   7   6   4      132.62      133.24      3.89 o 
   8   6   4       51.83       55.08      3.99 o 
   9   6   4       78.78       90.38      3.76 o 
  10   6   4       25.67       23.06      2.39 o 
  11   6   4        2.91        2.07      2.11 o 
  12   6   4        2.44        0.71      2.23 o 
  13   6   4        1.53       -0.86      2.63 o 
  14   6   4        9.52        8.50      3.31 o 
  15   6   4       14.70       13.13      6.32 o 
 -16   7   4        1.95        1.68      3.61 o 
 -15   7   4       27.20       24.74      5.10 o 
 -14   7   4       49.77       56.24      5.41 o 
 -13   7   4       34.13       36.11      4.36 o 
 -12   7   4        6.87        3.70      2.51 o 
 -11   7   4       46.76       45.38      3.73 o 
 -10   7   4       56.89       54.30      3.27 o 
  -9   7   4       97.48       86.98      3.90 o 
  -8   7   4       64.91       64.12      2.81 o 
  -7   7   4       23.59       48.77      2.27 o 
  -6   7   4       79.87       72.21      2.54 o 
  -5   7   4      320.11      325.60      5.52 o 
  -4   7   4      878.06      920.90     13.54 o 
  -3   7   4      189.54      186.40      4.25 o 
  -2   7   4     1072.38     1106.31     15.52 o 
  -1   7   4       10.07        8.21      1.01 o 
   0   7   4      279.47      291.91      4.64 o 
   1   7   4       73.65       58.55      2.24 o 
   2   7   4       18.56       18.65      2.61 o 
   3   7   4       63.67       52.88      2.84 o 
   4   7   4       29.46       26.30      2.13 o 
   5   7   4       32.46       37.86      2.33 o 
   6   7   4      300.98      291.12      5.69 o 
   7   7   4       13.37       12.79      1.76 o 
   8   7   4        2.71        3.73      1.49 o 
   9   7   4        0.02       -1.16      1.42 o 
  10   7   4        3.80        0.72      1.50 o 
  11   7   4       58.72       58.34      4.30 o 
  12   7   4       38.44       38.39      4.57 o 
  13   7   4        1.87        2.00      3.41 o 
  14   7   4        8.72        8.26      4.08 o 
 -16   8   4       82.30       94.29     12.65 o 
 -15   8   4       81.95       76.89      7.71 o 
 -14   8   4        2.22        2.69      2.98 o 
 -13   8   4        1.55        0.52      2.57 o 
 -12   8   4        1.90       -1.63      2.10 o 
 -11   8   4        0.80       -1.82      1.82 o 
 -10   8   4       33.46       33.18      2.82 o 
  -9   8   4       50.12       48.08      2.71 o 
  -8   8   4      985.04      974.02     14.98 o 
  -7   8   4      240.51      280.18      5.40 o 
  -6   8   4      632.46      579.80      8.76 o 
  -5   8   4      373.36      383.10      6.37 o 
  -4   8   4       21.48       29.69      3.02 o 
  -3   8   4      860.36      797.20     10.22 o 
  -2   8   4      226.82      216.07      3.98 o 
  -1   8   4      329.58      331.78      5.64 o 
   0   8   4      557.04      575.54      8.47 o 
   1   8   4       32.39       27.22      1.97 o 
   2   8   4       33.35       32.72      1.58 o 
   3   8   4        6.01        6.97      1.17 o 
   4   8   4      463.90      477.45      7.71 o 
   5   8   4        7.41        8.65      1.53 o 
   6   8   4       90.89      107.13      4.56 o 
   7   8   4      112.51      120.05      4.77 o 
   8   8   4      127.41      125.81      4.49 o 
   9   8   4      200.54      208.87      8.00 o 
  10   8   4       33.05       30.04      2.68 o 
  11   8   4       10.09        9.37      2.54 o 
  12   8   4      184.52      167.74      9.61 o 
  13   8   4        1.28       -1.89      3.22 o 
  14   8   4        3.81        5.58      5.73 o 
 -15   9   4       18.31       15.97      6.08 o 
 -14   9   4        9.16        2.08      4.40 o 
 -13   9   4        9.32       13.18      3.41 o 
 -12   9   4       98.78       98.37      8.46 o 
 -11   9   4       25.49       20.27      2.73 o 
 -10   9   4        7.44        6.19      2.54 o 
  -9   9   4       19.47       22.22      2.15 o 
  -8   9   4       69.87       69.46      3.48 o 
  -7   9   4        0.08       -0.93      1.16 o 
  -6   9   4      180.63      165.51      4.13 o 
  -5   9   4      142.27      152.43      4.14 o 
  -4   9   4      114.03      110.21      3.46 o 
  -3   9   4       50.26       67.21      2.34 o 
  -2   9   4      469.63      469.41      7.21 o 
  -1   9   4       25.38       20.91      1.61 o 
   0   9   4       43.95       51.76      2.62 o 
   1   9   4      223.56      230.18      8.23 o 
   2   9   4       50.56       48.33      1.78 o 
   3   9   4       22.80       21.47      1.74 o 
   4   9   4       21.70       21.23      2.01 o 
   5   9   4      204.22      218.72      5.56 o 
   6   9   4       54.34       60.16      3.72 o 
   7   9   4        3.04        4.62      1.81 o 
   8   9   4       49.97       48.77      3.31 o 
   9   9   4      523.66      521.06      9.44 o 
  10   9   4      138.12      152.17      7.33 o 
  11   9   4       18.04       14.98      2.43 o 
  12   9   4       13.88        9.81      3.78 o 
  13   9   4        0.32        0.57      3.44 o 
 -15  10   4        0.29        5.39      4.22 o 
 -14  10   4       44.27       41.14      6.36 o 
 -13  10   4       86.73       84.08      6.53 o 
 -12  10   4       98.96      101.18      6.82 o 
 -11  10   4        0.07       -1.80      1.99 o 
 -10  10   4       65.28       67.69      4.07 o 
  -9  10   4        4.63        5.50      1.78 o 
  -8  10   4       94.89       92.38      4.65 o 
  -7  10   4       47.67       47.68      3.91 o 
  -6  10   4      397.42      431.76      8.30 o 
  -5  10   4        6.38        9.80      1.66 o 
  -4  10   4     1104.99     1104.10     18.12 o 
  -3  10   4       68.44       60.22      2.39 o 
  -2  10   4        4.36        2.69      1.05 o 
  -1  10   4        0.05       -0.95      0.95 o 
   0  10   4      755.53      717.63      9.06 o 
   1  10   4      153.86      141.57      3.71 o 
   2  10   4      151.93      149.89      3.84 o 
   3  10   4       77.93       72.03      3.04 o 
   4  10   4      222.02      218.47      5.55 o 
   5  10   4        1.14        1.25      1.36 o 
   6  10   4      169.29      170.81      4.64 o 
   7  10   4        5.09        7.79      1.85 o 
   8  10   4      600.83      626.03     11.82 o 
   9  10   4       16.48       13.80      2.56 o 
  10  10   4      121.21      118.07      5.84 o 
  11  10   4        3.56        0.63      2.57 o 
  12  10   4        2.45        2.16      4.72 o 
 -14  11   4       10.93       13.19      4.81 o 
 -13  11   4      120.86      116.12     13.08 o 
 -12  11   4       24.97       28.38      6.71 o 
 -11  11   4       82.12       87.19      6.15 o 
 -10  11   4       39.58       35.06      4.01 o 
  -9  11   4      222.07      238.70     10.99 o 
  -8  11   4       73.03       69.72      4.61 o 
  -7  11   4      346.77      338.05      8.54 o 
  -6  11   4        0.02       -0.19      1.47 o 
  -5  11   4      263.72      289.50      6.59 o 
  -4  11   4      123.26      134.98      4.23 o 
  -3  11   4     1161.74     1156.83     13.49 o 
  -2  11   4      253.17      248.42      5.19 o 
  -1  11   4      209.80      200.04      5.71 o 
   0  11   4      145.60      133.00      4.32 o 
   1  11   4      377.13      385.74      6.33 o 
   2  11   4       37.20       34.77      2.04 o 
   3  11   4       27.81       29.73      1.99 o 
   4  11   4       27.20       26.40      2.12 o 
   5  11   4      424.02      412.12      7.77 o 
   6  11   4      203.61      193.38      5.11 o 
   7  11   4      378.69      359.14      8.27 o 
   8  11   4       27.36       22.85      2.73 o 
   9  11   4      215.97      224.11      7.19 o 
  10  11   4        0.37        2.90      2.43 o 
  11  11   4        6.23        5.27      4.19 o 
  12  11   4       66.84       72.56      6.79 o 
 -14  12   4       63.62       79.61     11.62 o 
 -13  12   4        0.01       -0.68      4.90 o 
 -12  12   4      243.96      255.48     11.74 o 
 -11  12   4       75.84       81.15      6.39 o 
 -10  12   4        4.24        0.43      2.35 o 
  -9  12   4        7.52        4.84      2.47 o 
  -8  12   4      170.05      183.77      7.95 o 
  -7  12   4       71.98       70.43      4.45 o 
  -6  12   4      465.99      495.70      9.68 o 
  -5  12   4      111.70      115.09      4.35 o 
  -4  12   4      738.60      769.75     12.70 o 
  -3  12   4      964.85      940.04     14.96 o 
  -2  12   4        7.06        5.82      1.50 o 
  -1  12   4        1.22        2.08      1.19 o 
   0  12   4      332.87      327.34      6.27 o 
   1  12   4      249.53      238.66      4.86 o 
   2  12   4      415.77      407.79      6.88 o 
   3  12   4       38.39       41.08      2.34 o 
   4  12   4      296.40      284.52      6.20 o 
   5  12   4      161.99      145.99      4.64 o 
   6  12   4        9.30        9.37      1.89 o 
   7  12   4      139.26      140.20      5.23 o 
   8  12   4      195.10      193.70      6.64 o 
   9  12   4        4.59        1.89      2.25 o 
  10  12   4      276.66      278.23      9.30 o 
  11  12   4      110.67      136.89     11.83 o 
  12  12   4        8.20       14.39      6.86 o 
 -13  13   4       73.30       58.27     10.42 o 
 -12  13   4       17.90       18.18      4.91 o 
 -11  13   4      256.65      285.61     18.37 o 
 -10  13   4        6.20        3.47      2.61 o 
  -9  13   4      301.07      329.40     10.61 o 
  -8  13   4      153.61      161.35      6.66 o 
  -7  13   4      272.38      262.75      7.94 o 
  -6  13   4      171.58      169.63      5.52 o 
  -5  13   4      424.88      428.11      8.95 o 
  -4  13   4        1.23        0.76      1.54 o 
  -3  13   4      402.17      411.58      8.58 o 
  -2  13   4       42.48       36.33      2.51 o 
  -1  13   4      755.03      760.64     10.71 o 
   0  13   4      267.22      260.83      5.32 o 
   1  13   4      612.67      587.47      9.48 o 
   2  13   4       27.12       27.57      2.14 o 
   3  13   4      411.42      405.13      7.81 o 
   4  13   4       43.77       41.47      2.82 o 
   5  13   4      411.33      415.22      8.22 o 
   6  13   4       27.89       26.17      2.56 o 
   7  13   4      217.21      229.23      7.21 o 
   8  13   4       42.20       34.39      3.47 o 
   9  13   4      173.59      173.02      7.33 o 
  10  13   4      190.60      222.36      8.39 o 
  11  13   4       78.58       76.94      7.26 o 
 -12  14   4       24.13       13.24      4.98 o 
 -11  14   4       18.64       15.41      4.85 o 
 -10  14   4       45.77       52.46      5.19 o 
  -9  14   4       44.58       46.85      5.05 o 
  -8  14   4      214.59      234.79      9.06 o 
  -7  14   4       63.61       60.11      6.12 o 
  -6  14   4      305.11      314.88     12.75 o 
  -5  14   4      112.45      121.59      5.62 o 
  -4  14   4       12.17       10.57      2.46 o 
  -3  14   4        8.24        8.73      2.11 o 
  -2  14   4      723.19      725.45     10.56 o 
  -1  14   4      194.92      189.88      4.69 o 
   0  14   4       71.04       68.99      3.31 o 
   1  14   4      187.63      195.06      5.00 o 
   2  14   4     1226.07     1233.53     16.97 o 
   3  14   4       96.37       97.63      5.29 o 
   4  14   4      203.28      189.96      5.94 o 
   5  14   4        7.21        5.17      1.87 o 
   6  14   4      288.89      297.41      9.63 o 
   7  14   4       10.23        7.60      2.64 o 
   8  14   4        0.33       -2.43      2.43 o 
   9  14   4      141.44      147.82      7.10 o 
  10  14   4      189.81      216.95     10.88 o 
 -11  15   4       34.44       37.38     15.20 o 
 -10  15   4       50.66       47.36      6.64 o 
  -9  15   4        0.45       -5.18      5.18 o 
  -8  15   4        7.10        4.87      4.29 o 
  -7  15   4      151.24      162.53     12.20 o 
  -6  15   4       47.77       46.92      6.10 o 
  -5  15   4      147.99      144.52      6.25 o 
  -4  15   4        2.85        4.77      2.37 o 
  -3  15   4       89.98       88.96      3.94 o 
  -2  15   4       57.53       53.10      3.19 o 
  -1  15   4      150.50      152.86      4.31 o 
   0  15   4        0.13       -1.12      1.40 o 
   1  15   4      342.25      347.75      7.11 o 
   2  15   4       25.39       25.96      2.58 o 
   3  15   4      672.75      665.82     12.13 o 
   4  15   4       17.48       15.84      2.40 o 
   5  15   4       60.43       60.34      4.12 o 
   6  15   4       41.07       34.21      4.61 o 
   7  15   4      109.93      104.15      5.79 o 
   8  15   4        0.47        3.62      2.94 o 
   9  15   4       57.08       74.19      7.18 o 
 -10  16   4       35.60       32.96      9.76 o 
  -9  16   4       21.92       19.15      7.17 o 
  -8  16   4        6.20        6.74      6.16 o 
  -7  16   4        0.03       -2.09      5.39 o 
  -6  16   4      246.92      227.18     11.69 o 
  -5  16   4       12.74       10.78      3.45 o 
  -4  16   4      177.07      172.26      6.40 o 
  -3  16   4       29.65       28.90      2.65 o 
  -2  16   4      191.02      192.53      5.44 o 
  -1  16   4       49.30       45.90      3.04 o 
   0  16   4      452.70      456.82      8.62 o 
   1  16   4       14.01       10.78      2.29 o 
   2  16   4      236.57      246.16      7.68 o 
   3  16   4       57.57       66.37      4.91 o 
   4  16   4      276.58      287.00      8.77 o 
   5  16   4        0.79        1.14      2.28 o 
   6  16   4      239.89      238.81     17.19 o 
   7  16   4       46.05       46.12      6.00 o 
   8  16   4      259.68      275.48     12.10 o 
  -8  17   4       33.85       26.52      7.99 o 
  -7  17   4      115.02       90.48     11.43 o 
  -6  17   4       22.38       33.85      7.79 o 
  -5  17   4      119.01      129.46      7.82 o 
  -4  17   4        5.95        4.73      3.10 o 
  -3  17   4       31.97       31.78      3.73 o 
  -2  17   4      120.35      110.26      5.69 o 
  -1  17   4        6.19        1.36      2.11 o 
   0  17   4       94.19       95.59      7.35 o 
   1  17   4      113.53      110.73      7.65 o 
   2  17   4        3.57        2.61      2.31 o 
   3  17   4      158.92      163.60      6.47 o 
   4  17   4       82.18       87.35      6.40 o 
   5  17   4        0.48       -0.40      2.35 o 
   6  17   4        1.80        5.84      6.40 o 
  -6  18   4      117.96      112.32     12.78 o 
  -5  18   4        4.66        3.22      5.85 o 
  -4  18   4       18.90       11.20      9.09 o 
  -3  18   4        8.22       15.52      3.61 o 
  -2  18   4       37.17       33.50      5.78 o 
  -1  18   4       73.18       70.44      4.76 o 
   0  18   4        7.98        4.84      2.20 o 
   1  18   4        8.26        9.65      2.76 o 
   2  18   4       28.49       23.68      3.20 o 
   3  18   4        7.85       10.98      4.38 o 
   4  18   4       11.38       10.33      4.44 o 
   5  18   4       34.60       28.31      5.31 o 
  -3  19   4       15.89       12.23      7.07 o 
  -2  19   4        4.82       -5.30      5.30 o 
  -1  19   4       36.18       46.00      6.81 o 
   0  19   4        6.63        5.73      3.47 o 
   1  19   4       13.60       11.91      4.53 o 
 -17   1   5       17.85       12.87      5.55 o 
 -16   1   5       10.54        8.58      6.23 o 
 -15   1   5        0.60        1.03      3.20 o 
 -14   1   5      176.29      174.54      9.04 o 
 -13   1   5       95.03      111.02      7.10 o 
 -12   1   5       17.60       20.32      2.51 o 
 -11   1   5       34.20       34.63      3.29 o 
 -10   1   5      522.20      487.02      8.90 o 
  -9   1   5      334.76      322.65      9.73 o 
  -8   1   5        0.61        0.52      0.84 o 
  -7   1   5      111.37      134.34      6.85 o 
  -6   1   5       46.01       37.83      4.32 o 
  -5   1   5      209.29      230.28      5.89 o 
  -4   1   5      710.52      806.10     15.43 o 
  -2   1   5       42.38       33.45      1.78 o 
  -1   1   5      997.56     1118.93     77.20 o 
   0   1   5        5.54        9.14      1.12 o 
   1   1   5      443.71      481.06     12.59 o 
   2   1   5      910.49     1073.12     25.25 o 
   3   1   5        3.89        2.59      1.12 o 
   4   1   5       45.38       52.92      2.12 o 
   5   1   5       98.33      106.29      7.79 o 
   6   1   5       34.74       25.23      3.69 o 
   7   1   5        7.74       13.51      1.78 o 
   8   1   5        6.28        8.91      2.11 o 
   9   1   5       23.00       23.74      2.80 o 
  10   1   5      371.07      407.89     13.78 o 
  11   1   5        9.49       11.64      4.40 o 
  12   1   5       11.80       12.46      4.00 o 
  13   1   5       53.14       55.31      6.23 o 
  14   1   5       34.29       32.20      5.63 o 
  15   1   5        5.83        6.83      5.24 o 
 -17   2   5        9.87        4.66      4.18 o 
 -16   2   5        0.02        2.97      3.56 o 
 -15   2   5      192.74      197.46     13.68 o 
 -14   2   5      153.42      176.33     15.97 o 
 -13   2   5       24.72       20.63      2.74 o 
 -12   2   5      169.16      155.10      5.51 o 
 -11   2   5      625.04      592.67     11.83 o 
 -10   2   5       18.35       25.25      2.09 o 
  -9   2   5       71.19       73.50      3.04 o 
  -8   2   5      379.65      342.07      6.51 o 
  -6   2   5     1094.10     1125.81     21.35 o 
  -5   2   5     1084.68     1229.70     18.97 o 
  -4   2   5      138.40      191.71      4.55 o 
  -3   2   5      188.43      208.55      3.69 o 
  -2   2   5     1245.49     1415.48     20.10 o 
  -1   2   5     3115.34     3658.47     68.63 o 
   0   2   5      219.80      219.65     17.39 o 
   1   2   5      217.38      237.93      7.34 o 
   2   2   5     1460.10     1637.42     37.22 o 
   3   2   5       27.12       22.04      2.19 o 
   4   2   5     1113.16     1252.94     17.37 o 
   5   2   5       98.52       79.72      3.13 o 
   6   2   5      314.19      280.32      6.41 o 
   7   2   5      521.74      437.64      8.14 o 
   8   2   5        4.31        7.57      2.02 o 
   9   2   5      140.45      132.85      5.23 o 
  10   2   5        0.49        1.23      2.58 o 
  11   2   5       29.72       34.37      5.98 o 
  12   2   5       90.58       86.84     10.71 o 
  13   2   5      430.70      471.11     16.19 o 
  14   2   5      253.79      271.51     16.06 o 
  15   2   5       50.47       50.56      6.61 o 
 -17   3   5       13.85        6.47      5.63 o 
 -16   3   5      116.13      122.41      9.29 o 
 -15   3   5      109.45      116.00     12.24 o 
 -14   3   5       14.69        7.21      2.41 o 
 -13   3   5      105.98      106.47      6.20 o 
 -12   3   5      181.25      185.01      6.07 o 
 -11   3   5      520.17      499.15     10.57 o 
 -10   3   5      268.05      250.91      9.77 o 
  -9   3   5       95.06      121.85      4.66 o 
  -8   3   5      354.94      320.70      6.43 o 
  -7   3   5      695.06      643.01     13.62 o 
  -6   3   5       89.22      112.99      3.61 o 
  -5   3   5      471.39      506.49      7.49 o 
  -4   3   5       46.17       45.81      1.61 o 
  -3   3   5      193.93      220.29      3.99 o 
  -2   3   5      115.58      148.90      3.44 o 
  -1   3   5      893.52     1152.45     20.76 o 
   0   3   5        0.26        2.04      1.93 o 
   1   3   5      896.17      903.95     16.63 o 
   2   3   5        0.81        1.32      0.74 o 
   3   3   5        0.88       -0.63      0.76 o 
   4   3   5       97.18       91.35      3.31 o 
   5   3   5     1422.33     1399.72     20.96 o 
   6   3   5       14.10       10.15      1.83 o 
   7   3   5       53.03       36.58      2.55 o 
   8   3   5      336.80      312.86      6.91 o 
   9   3   5      577.03      559.70     11.61 o 
  10   3   5      232.86      249.15      8.77 o 
  11   3   5       32.21       26.16      4.10 o 
  12   3   5       93.11       93.71      7.56 o 
  13   3   5      255.32      281.56     12.12 o 
  14   3   5       53.77       46.84      7.52 o 
  15   3   5        2.74       -0.77      5.15 o 
 -17   4   5       13.97       13.50      4.72 o 
 -16   4   5        2.49        4.66      3.81 o 
 -15   4   5      232.47      238.27      9.07 o 
 -14   4   5      201.79      222.95      6.69 o 
 -13   4   5       69.91       73.44      4.15 o 
 -12   4   5      520.31      516.50     10.22 o 
 -11   4   5       82.99       80.88      3.88 o 
 -10   4   5      107.14      118.57      3.96 o 
  -9   4   5        1.92        2.10      1.46 o 
  -8   4   5        7.96       11.04      1.25 o 
  -7   4   5      519.07      562.22     10.62 o 
  -6   4   5      120.67      107.61      2.76 o 
  -5   4   5     1113.97     1142.76     18.57 o 
  -4   4   5     1428.27     1573.59     24.36 o 
  -3   4   5      103.53      110.83      2.69 o 
  -2   4   5       37.67       26.82      1.48 o 
  -1   4   5      306.04      381.57      6.33 o 
   0   4   5        2.31        7.74      1.87 o 
   1   4   5      846.75      972.89     14.07 o 
   2   4   5      175.30      145.82      4.28 o 
   3   4   5       49.05       51.96      4.79 o 
   4   4   5      517.85      454.80      6.87 o 
   5   4   5       45.12       45.67      2.47 o 
   6   4   5      251.94      268.15      5.81 o 
   7   4   5       32.40       32.07      2.38 o 
   8   4   5      184.34      167.40      4.92 o 
   9   4   5      325.89      326.69      7.36 o 
  10   4   5       73.07       68.26      7.83 o 
  11   4   5      124.96      124.75      7.19 o 
  12   4   5      313.28      323.86     14.68 o 
  13   4   5       58.99       53.18      6.26 o 
  14   4   5       35.59       27.58      5.39 o 
  15   4   5       40.09       44.10      8.38 o 
 -17   5   5      104.42      107.94     13.21 o 
 -16   5   5       76.64       73.70      7.55 o 
 -15   5   5       56.28       66.39      6.99 o 
 -14   5   5        2.11       -1.12      2.21 o 
 -13   5   5      409.59      402.01      9.10 o 
 -12   5   5      191.95      196.67      5.78 o 
 -11   5   5      572.94      543.06     10.30 o 
 -10   5   5        2.20        4.72      1.47 o 
  -9   5   5       31.69       50.24      2.51 o 
  -8   5   5       55.17       78.68      2.77 o 
  -7   5   5       12.65       21.67      2.07 o 
  -6   5   5      756.36      751.56     10.05 o 
  -5   5   5      457.08      487.87      8.09 o 
  -4   5   5     1193.91     1301.19     20.70 o 
  -3   5   5      139.27      161.78      3.59 o 
  -2   5   5      273.33      288.26      5.32 o 
  -1   5   5     1267.10     1261.22     17.91 o 
   0   5   5      146.46      155.54      6.27 o 
   1   5   5     1209.68     1124.54     16.13 o 
   2   5   5        2.00        2.70      0.93 o 
   3   5   5     1063.58      975.42     18.36 o 
   4   5   5        4.03        9.01      1.31 o 
   5   5   5      410.69      392.86      7.17 o 
   6   5   5      113.53      150.46      3.92 o 
   7   5   5      290.42      298.18      6.02 o 
   8   5   5      343.10      353.22      7.42 o 
   9   5   5      737.27      738.59     11.74 o 
  10   5   5        0.53        0.07      1.64 o 
  11   5   5      321.44      340.47      9.67 o 
  12   5   5       15.65       15.65      4.42 o 
  13   5   5       79.19       75.01      7.17 o 
  14   5   5       47.77       50.37     10.05 o 
 -17   6   5       19.11        8.22      4.47 o 
 -16   6   5       79.07       95.43      8.54 o 
 -15   6   5        4.48        2.96      3.46 o 
 -14   6   5       61.71       60.08     11.21 o 
 -13   6   5       48.29       53.25      7.74 o 
 -12   6   5      458.83      440.41     15.37 o 
 -11   6   5       20.80       21.40      2.69 o 
 -10   6   5      879.40      899.03     26.82 o 
  -9   6   5        1.61        4.74      1.53 o 
  -8   6   5      285.00      270.03      5.27 o 
  -7   6   5      523.02      555.87      8.46 o 
  -6   6   5      439.00      463.43      6.57 o 
  -5   6   5     1132.43     1111.73     16.12 o 
  -4   6   5      456.37      451.87      7.60 o 
  -3   6   5     1378.16     1389.63     19.81 o 
  -2   6   5     1771.02     1864.18     25.87 o 
  -1   6   5      286.11      307.44      5.19 o 
   0   6   5       17.26       14.07      2.68 o 
   1   6   5      928.52      913.92     12.33 o 
   2   6   5     3761.83     3979.62     51.58 o 
   3   6   5      206.13      204.63      5.17 o 
   4   6   5      487.19      466.53      7.89 o 
   5   6   5      145.06      135.33      3.87 o 
   6   6   5      660.36      692.85     10.41 o 
   7   6   5      160.33      145.88      4.17 o 
   8   6   5       45.27       41.50      2.70 o 
   9   6   5      450.07      457.09      8.55 o 
  10   6   5      954.32      968.23     14.94 o 
  11   6   5        5.12        0.80      2.17 o 
  12   6   5        5.69       -2.19      2.19 o 
  13   6   5       47.45       47.70      7.00 o 
  14   6   5       51.40       58.44      6.77 o 
 -16   7   5        4.47        6.14      8.67 o 
 -15   7   5       59.43       60.30      6.91 o 
 -14   7   5        5.96        1.37      3.11 o 
 -13   7   5      154.38      141.96     17.44 o 
 -12   7   5       10.00        7.38      2.39 o 
 -11   7   5      135.82      126.21      5.57 o 
 -10   7   5        2.20        2.71      1.57 o 
  -9   7   5      103.41      101.31      3.97 o 
  -8   7   5      406.29      422.43      7.27 o 
  -7   7   5      366.42      400.57      6.86 o 
  -6   7   5        0.72        0.99      0.98 o 
  -5   7   5       58.46       67.68      2.43 o 
  -4   7   5     1390.15     1395.85     22.35 o 
  -3   7   5     1004.23      998.28     15.05 o 
  -2   7   5       76.72       74.81      2.79 o 
  -1   7   5      498.70      491.62      6.91 o 
   0   7   5     1315.08     1432.07     18.17 o 
   1   7   5      426.64      413.69      8.03 o 
   2   7   5      212.63      227.93      5.61 o 
   3   7   5      958.74      953.22     13.94 o 
   4   7   5      271.40      267.20      5.54 o 
   5   7   5      169.51      154.40      4.30 o 
   6   7   5      296.59      280.58      6.53 o 
   7   7   5      913.42      860.85     12.73 o 
   8   7   5       15.48       20.02      2.17 o 
   9   7   5       14.23       10.11      2.09 o 
  10   7   5       58.30       56.50      3.49 o 
  11   7   5      172.17      164.25      6.60 o 
  12   7   5       79.12       95.12      7.83 o 
  13   7   5       20.96       20.92      6.07 o 
  14   7   5       41.51       40.61      8.40 o 
 -16   8   5       70.99       81.25     10.25 o 
 -15   8   5       12.34       11.73      4.39 o 
 -14   8   5       95.53      101.21      8.45 o 
 -13   8   5        0.02       -2.73      2.73 o 
 -12   8   5      119.01      120.45      6.01 o 
 -11   8   5       41.30       47.48      3.93 o 
 -10   8   5      295.43      277.24      6.92 o 
  -9   8   5      463.80      486.83     10.18 o 
  -8   8   5      646.05      685.46     10.53 o 
  -7   8   5        2.88        1.03      1.35 o 
  -6   8   5     2027.76     1990.68     24.52 o 
  -5   8   5        0.18        1.59      1.17 o 
  -4   8   5      154.06      154.03      3.74 o 
  -3   8   5      125.57      122.69      2.91 o 
  -2   8   5     1076.15     1135.86     13.94 o 
  -1   8   5      813.44      875.28     11.19 o 
   0   8   5      426.31      425.57      9.09 o 
   1   8   5      172.22      157.52      4.03 o 
   2   8   5      925.04      901.21     11.78 o 
   3   8   5      536.46      558.83     15.38 o 
   4   8   5      391.33      392.94      6.89 o 
   5   8   5      198.41      202.25      7.68 o 
   6   8   5      571.50      578.93     14.57 o 
   7   8   5      239.68      248.26      6.21 o 
   8   8   5       62.47       63.51      3.68 o 
   9   8   5        0.13       -1.08      2.04 o 
  10   8   5       85.87       86.78      4.38 o 
  11   8   5      144.02      142.45      5.33 o 
  12   8   5      110.47      119.89      8.70 o 
  13   8   5       29.35       24.39      4.85 o 
 -15   9   5       87.72       83.57      9.09 o 
 -14   9   5        0.60       -2.09      3.21 o 
 -13   9   5        0.07       -0.29      4.70 o 
 -12   9   5        1.38       -0.30      2.57 o 
 -11   9   5      565.48      601.01     11.82 o 
 -10   9   5       99.20       95.84      4.62 o 
  -9   9   5      206.93      189.28      4.95 o 
  -8   9   5      221.32      214.32      5.65 o 
  -7   9   5      987.43     1024.84     15.74 o 
  -6   9   5       20.34       17.77      1.74 o 
  -5   9   5      949.55      893.48     13.77 o 
  -4   9   5        7.80        6.95      1.44 o 
  -3   9   5      877.70      861.18     11.27 o 
  -2   9   5      362.35      384.32      6.11 o 
  -1   9   5      242.67      244.41      4.85 o 
   0   9   5       68.10       77.58      2.96 o 
   1   9   5       53.03       51.50      2.67 o 
   2   9   5      437.14      418.31      7.67 o 
   3   9   5      285.06      288.12      5.68 o 
   4   9   5     1359.09     1283.88     19.23 o 
   5   9   5      302.81      274.49      6.49 o 
   6   9   5       80.71       82.48      4.44 o 
   7   9   5       26.00       22.09      2.76 o 
   8   9   5       59.27       56.82      4.23 o 
   9   9   5        1.99       -0.92      1.81 o 
  10   9   5      149.43      161.29      8.75 o 
  11   9   5       16.12       14.86      2.75 o 
  12   9   5      265.86      259.36     11.64 o 
  13   9   5        8.94       10.69      6.03 o 
 -15  10   5        7.38        4.02      4.16 o 
 -14  10   5       50.65       49.89      6.46 o 
 -13  10   5        2.39        3.98      3.69 o 
 -12  10   5        0.04       -2.52      2.80 o 
 -11  10   5        9.98        9.11      3.78 o 
 -10  10   5       97.33       93.23      4.72 o 
  -9  10   5      308.85      332.48     10.37 o 
  -8  10   5     1218.78     1236.59     18.85 o 
  -7  10   5       44.40       45.35      3.35 o 
  -6  10   5      364.55      373.32      7.59 o 
  -5  10   5      149.33      140.24      4.83 o 
  -4  10   5       57.43       64.56      2.82 o 
  -3  10   5       98.06       88.34      2.80 o 
  -2  10   5      391.98      385.88      6.20 o 
  -1  10   5      246.49      244.07      5.60 o 
   0  10   5      288.58      280.16      6.00 o 
   1  10   5       28.59       26.38      2.09 o 
   2  10   5       57.02       46.94      2.48 o 
   3  10   5        5.53        4.44      1.33 o 
   4  10   5       84.75       82.11      3.68 o 
   5  10   5      748.99      757.69     13.11 o 
   6  10   5       41.25       36.10      3.24 o 
   7  10   5      203.15      205.35      6.75 o 
   8  10   5       24.53       23.20      2.68 o 
   9  10   5        9.82        9.69      2.45 o 
  10  10   5        2.30        3.75      2.24 o 
  11  10   5       27.34       18.68      5.25 o 
  12  10   5       17.23       18.95      5.95 o 
 -14  11   5       48.14       52.84      7.05 o 
 -13  11   5       93.12       94.93     12.36 o 
 -12  11   5       11.62        4.71      3.09 o 
 -11  11   5      158.44      177.75      9.46 o 
 -10  11   5       91.75       92.05      5.53 o 
  -9  11   5      403.00      398.11      8.89 o 
  -8  11   5      130.53      128.94      5.43 o 
  -7  11   5       77.05       70.27      4.27 o 
  -6  11   5      165.07      171.75      5.79 o 
  -5  11   5      662.55      660.04     12.97 o 
  -4  11   5       21.40       25.09      2.63 o 
  -3  11   5      501.81      486.78      7.50 o 
  -2  11   5      237.31      232.80      5.03 o 
  -1  11   5      457.61      423.39      7.37 o 
   0  11   5        1.09        1.92      1.42 o 
   1  11   5       66.63       69.88      3.43 o 
   2  11   5      104.45       93.25      3.81 o 
   3  11   5      122.17      116.33      3.73 o 
   4  11   5       20.06       25.18      3.24 o 
   5  11   5       13.41       18.21      2.03 o 
   6  11   5      374.38      365.30      8.19 o 
   7  11   5        0.04       -0.29      1.64 o 
   8  11   5       67.82       73.16      8.23 o 
   9  11   5       71.08       77.95      4.87 o 
  10  11   5       13.04        8.38      2.87 o 
  11  11   5       71.72       79.80      5.73 o 
 -14  12   5        9.34       13.89      7.11 o 
 -13  12   5        6.04        0.04      5.13 o 
 -12  12   5        4.58        2.71      6.51 o 
 -11  12   5        8.25        0.56      3.53 o 
 -10  12   5      186.78      202.03      9.61 o 
  -9  12   5        4.37        3.85      2.48 o 
  -8  12   5        1.68       -2.10      2.10 o 
  -7  12   5        0.45       -0.76      1.92 o 
  -6  12   5       50.40       47.48      4.16 o 
  -5  12   5       12.32       12.12      2.05 o 
  -4  12   5      420.77      415.78     11.40 o 
  -3  12   5      112.48      111.23      4.11 o 
  -2  12   5        1.98        0.13      1.22 o 
  -1  12   5      378.59      370.12      6.40 o 
   0  12   5      404.82      381.50      7.28 o 
   1  12   5      137.51      135.16      5.77 o 
   2  12   5       28.30       26.90      2.72 o 
   3  12   5      105.96       98.82      3.59 o 
   4  12   5       85.95       84.83      3.77 o 
   5  12   5       41.91       40.72      3.77 o 
   6  12   5      337.13      350.88      7.53 o 
   7  12   5      233.28      217.33      7.03 o 
   8  12   5      147.88      156.68      6.25 o 
   9  12   5        0.87        3.68      2.54 o 
  10  12   5       28.37       26.15      4.79 o 
  11  12   5        0.05        2.77      3.76 o 
 -13  13   5        0.00       -4.17      4.96 o 
 -12  13   5        5.26        6.62      5.71 o 
 -11  13   5       45.91       42.18      6.13 o 
 -10  13   5        1.50       -1.71      3.31 o 
  -9  13   5       52.82       54.44      9.27 o 
  -8  13   5        0.38        0.28      2.84 o 
  -7  13   5       34.17       33.77      4.28 o 
  -6  13   5        0.43       -1.91      1.91 o 
  -5  13   5       61.98       60.68      4.08 o 
  -4  13   5       11.25       12.45      2.85 o 
  -3  13   5        2.99        2.43      1.68 o 
  -2  13   5       60.42       58.21      3.52 o 
  -1  13   5        4.88        5.88      1.47 o 
   0  13   5      118.61      110.49      3.88 o 
   1  13   5      120.01      116.33      3.93 o 
   2  13   5       83.66       86.24      3.44 o 
   3  13   5       11.62       11.02      1.80 o 
   4  13   5       12.92       11.98      1.92 o 
   5  13   5        0.04        1.09      1.56 o 
   6  13   5       67.14       70.11      4.04 o 
   7  13   5        1.02        0.08      2.02 o 
   8  13   5        6.22        0.54      2.43 o 
   9  13   5      103.35      104.62      6.40 o 
  10  13   5       66.59       73.07      7.12 o 
  11  13   5        6.39        9.95      5.72 o 
 -12  14   5        9.03        7.11      7.16 o 
 -11  14   5        5.44        3.75      4.15 o 
 -10  14   5       10.97        3.46      3.76 o 
  -9  14   5        2.37        2.56      5.46 o 
  -8  14   5        1.36        2.05      3.79 o 
  -7  14   5        1.51       -2.22      2.22 o 
  -6  14   5       98.26      102.80      6.45 o 
  -5  14   5       80.87       82.51      4.97 o 
  -4  14   5       86.58       81.96      4.78 o 
  -3  14   5        3.45        4.62      1.95 o 
  -2  14   5        6.54        8.22      1.67 o 
  -1  14   5       19.16       17.20      1.92 o 
   0  14   5        6.34        6.62      1.65 o 
   1  14   5        1.39        0.48      1.48 o 
   2  14   5        0.33        0.80      1.48 o 
   3  14   5       19.32       12.55      2.05 o 
   4  14   5      275.87      278.83      6.64 o 
   5  14   5       25.00       26.60      3.13 o 
   6  14   5        3.27        1.01      2.07 o 
   7  14   5        7.74        6.12      2.68 o 
   8  14   5        3.64        6.82      2.76 o 
   9  14   5       54.00       59.60      6.53 o 
  10  14   5        4.08        1.78      3.94 o 
 -11  15   5      198.08      230.52     11.86 o 
 -10  15   5       38.55       39.96      6.08 o 
  -9  15   5        0.54       -0.90      5.36 o 
  -8  15   5       25.25       28.29      7.55 o 
  -7  15   5      138.42      146.90      7.59 o 
  -6  15   5       30.94       29.72      4.26 o 
  -5  15   5       10.10       10.01      2.73 o 
  -4  15   5      105.92      100.67      5.51 o 
  -3  15   5      552.58      553.01      9.95 o 
  -2  15   5      220.08      220.79      5.74 o 
  -1  15   5        1.37       -0.36      1.51 o 
   0  15   5       65.69       63.51      3.35 o 
   1  15   5       76.28       77.39      3.69 o 
   2  15   5       20.00       20.19      2.48 o 
   3  15   5        0.01       -1.65      1.65 o 
   4  15   5        0.59        1.02      1.93 o 
   5  15   5       10.47        5.73      2.46 o 
   6  15   5       23.31       24.11      3.46 o 
   7  15   5        0.76       -1.59      2.28 o 
   8  15   5      110.18      111.74      8.66 o 
   9  15   5        0.47        5.60      3.94 o 
 -10  16   5      131.71      127.73     10.07 o 
  -9  16   5        2.74       -0.01      5.70 o 
  -8  16   5        1.50       -4.53      4.53 o 
  -7  16   5        2.37       -2.52      5.29 o 
  -6  16   5       62.19       58.06      6.99 o 
  -5  16   5       11.38        4.70      5.81 o 
  -4  16   5       78.52       72.28      4.70 o 
  -3  16   5      102.59       99.36      5.63 o 
  -2  16   5       49.10       53.16      3.66 o 
  -1  16   5      102.86      107.35      5.45 o 
   0  16   5      169.59      174.56      5.61 o 
   1  16   5        1.73        0.57      1.89 o 
   2  16   5       63.74       58.35      4.16 o 
   3  16   5       19.39       19.25      3.02 o 
   4  16   5        0.12       -2.07      2.07 o 
   5  16   5       48.93       43.82      4.13 o 
   6  16   5       25.27       22.53      3.46 o 
   7  16   5      147.89      146.85     13.99 o 
  -8  17   5        5.60       -5.19      5.19 o 
  -7  17   5        3.48        2.68      5.89 o 
  -6  17   5       41.16       31.66      7.67 o 
  -5  17   5      119.89      108.33      7.29 o 
  -4  17   5        0.86       -0.05      2.93 o 
  -3  17   5        4.80        3.21      2.62 o 
  -2  17   5      250.07      254.63      8.46 o 
  -1  17   5      134.12      134.14      8.71 o 
   0  17   5       30.48       28.91      3.16 o 
   1  17   5       64.84       63.60      4.12 o 
   2  17   5       42.62       40.49      3.97 o 
   3  17   5       24.20       23.72      3.32 o 
   4  17   5       56.19       56.01      5.57 o 
   5  17   5       17.40       14.18      4.41 o 
   6  17   5       32.41       29.48      5.31 o 
  -6  18   5       36.93       33.51      8.43 o 
  -5  18   5       47.07       38.85      8.31 o 
  -4  18   5      110.30       90.37     11.20 o 
  -3  18   5       54.25       49.64      5.34 o 
  -2  18   5      136.58      132.14      6.42 o 
  -1  18   5      120.11      126.41     17.29 o 
   0  18   5      153.70      150.61      5.81 o 
   1  18   5      123.32      131.30      6.30 o 
   2  18   5      106.48      115.53      8.51 o 
   3  18   5       39.80       35.07      8.25 o 
   4  18   5      133.56      136.51     11.96 o 
  -2  19   5      311.93      322.06     19.82 o 
  -1  19   5      100.81      105.45     13.80 o 
   0  19   5       45.55       46.45      4.96 o 
 -17   0   6       35.19       13.71      6.55 o 
 -16   0   6      133.23      127.83     13.58 o 
 -15   0   6      253.33      255.62     16.27 o 
 -14   0   6       25.59       24.25      6.17 o 
 -13   0   6      802.73      833.00     31.57 o 
 -12   0   6      167.40      132.71      7.27 o 
 -11   0   6      524.08      484.75     14.71 o 
 -10   0   6      250.90      206.69      8.29 o 
  -9   0   6      499.27      530.04     11.94 o 
  -8   0   6     1293.90     1364.80     25.07 o 
  -7   0   6       15.09        7.54      1.85 o 
  -6   0   6       50.66       65.79      3.68 o 
  -5   0   6       17.27       15.39      5.17 o 
  -4   0   6      211.56      296.58      8.44 o 
  -3   0   6     1030.51     1257.10     41.92 o 
  -2   0   6     3842.50     4162.86    128.76 o 
  -1   0   6       81.96      107.42      3.53 o 
   0   0   6     1267.39     1345.62     44.40 o 
   1   0   6     1506.22     1522.24     49.74 o 
   2   0   6     1906.69     2445.07     77.45 o 
   3   0   6       14.01       10.71      2.16 o 
   4   0   6       39.64       36.30      4.50 o 
   5   0   6        0.19       -2.19      3.00 o 
   6   0   6       37.46       37.73      5.91 o 
   7   0   6      924.56      857.11     28.14 o 
   8   0   6      489.26      462.53     16.98 o 
   9   0   6      400.24      427.27     13.45 o 
  10   0   6       30.14       29.22      7.11 o 
  11   0   6     1167.30     1119.79     40.01 o 
  12   0   6       70.72       75.28     10.07 o 
  13   0   6        1.97        3.66      5.46 o 
  14   0   6       12.03        4.18      5.74 o 
  15   0   6      385.84      384.20     21.85 o 
 -17   1   6       56.54       59.28      7.18 o 
 -16   1   6      170.93      186.54     15.28 o 
 -15   1   6       55.86       48.48      5.92 o 
 -14   1   6      332.78      342.01     24.89 o 
 -13   1   6       19.14       21.36      3.17 o 
 -12   1   6      697.26      703.43     13.86 o 
 -11   1   6       25.56       22.89      2.46 o 
 -10   1   6      938.97      879.06     14.07 o 
  -9   1   6      461.86      412.76      7.79 o 
  -8   1   6      467.80      465.67      8.23 o 
  -7   1   6      365.25      355.71      7.39 o 
  -6   1   6       50.48       42.77      2.31 o 
  -5   1   6        0.11        0.44      0.89 o 
  -4   1   6       11.96       10.28      0.99 o 
  -3   1   6       11.95        9.30      2.26 o 
  -2   1   6     3047.48     3266.10    108.11 o 
  -1   1   6     2024.05     2223.02    116.55 o 
   0   1   6     1004.33     1089.42     20.42 o 
   1   1   6      620.93      666.66     28.21 o 
   2   1   6      920.89      947.37     43.21 o 
   3   1   6      412.86      437.59      8.15 o 
   4   1   6      149.84      146.97      4.12 o 
   5   1   6      101.83      102.10      5.64 o 
   6   1   6     2041.33     1812.76     45.18 o 
   7   1   6       40.24       38.22      3.36 o 
   8   1   6     1318.43     1284.91     22.07 o 
   9   1   6        0.72        3.80      2.13 o 
  10   1   6      553.43      556.32     17.06 o 
  11   1   6        4.15        4.45      3.52 o 
  12   1   6      239.28      228.15     10.60 o 
  13   1   6       88.04       83.60      7.62 o 
  14   1   6      502.67      487.06     17.21 o 
  15   1   6       32.09       21.23      7.36 o 
 -17   2   6      161.03      171.07     10.39 o 
 -16   2   6      173.67      202.11     19.59 o 
 -15   2   6      156.26      150.79     21.47 o 
 -14   2   6        3.93        4.58      2.54 o 
 -13   2   6      269.02      262.61      8.65 o 
 -12   2   6        5.07        4.30      2.12 o 
 -11   2   6       91.06       90.16      4.31 o 
 -10   2   6        4.39        7.18      1.49 o 
  -9   2   6      736.16      715.98     11.74 o 
  -8   2   6       16.21       17.24      1.61 o 
  -7   2   6      989.22      906.63     26.68 o 
  -6   2   6       89.54       89.43      3.59 o 
  -5   2   6      215.23      221.22      5.19 o 
  -4   2   6       10.76        9.44      0.82 o 
  -3   2   6      174.39      136.55      2.75 o 
  -2   2   6       15.10       15.56      4.44 o 
  -1   2   6     2120.08     2442.33     43.34 o 
   0   2   6      346.97      408.79     14.94 o 
   1   2   6      340.12      323.78     16.72 o 
   2   2   6       35.01       35.54      4.54 o 
   3   2   6     1174.58     1213.60     19.56 o 
   4   2   6       94.58      102.60      3.07 o 
   5   2   6      542.84      515.42     11.21 o 
   6   2   6       25.86       21.84      2.63 o 
   7   2   6     1158.26     1084.90     18.27 o 
   8   2   6       12.90        9.99      2.20 o 
   9   2   6      326.92      330.32      8.45 o 
  10   2   6       11.07       12.17      3.46 o 
  11   2   6      233.22      244.36     11.05 o 
  12   2   6       16.98       22.94      4.88 o 
  13   2   6      140.89      125.31      9.14 o 
  14   2   6        0.05       -3.50      3.50 o 
 -17   3   6       28.60       35.00      5.84 o 
 -16   3   6        8.27        9.30      5.33 o 
 -15   3   6      111.86      127.43      9.09 o 
 -14   3   6      422.48      441.49     10.92 o 
 -13   3   6      108.78      105.78      5.33 o 
 -12   3   6       22.43       19.47      2.62 o 
 -11   3   6      224.38      196.34      6.04 o 
 -10   3   6       89.79       98.26      5.58 o 
  -9   3   6       75.36       63.72      3.11 o 
  -8   3   6      220.45      212.10      4.45 o 
  -7   3   6       19.64       22.35      1.56 o 
  -6   3   6     1954.86     2017.34     30.60 o 
  -5   3   6       60.34       72.65      2.40 o 
  -4   3   6       16.37       11.90      1.27 o 
  -3   3   6      357.98      378.03      7.46 o 
  -2   3   6      497.61      475.05      8.50 o 
  -1   3   6     1053.80     1164.94     18.56 o 
   0   3   6      173.44      194.27      6.77 o 
   1   3   6       50.88       58.00      3.04 o 
   2   3   6      536.85      570.64     10.29 o 
   3   3   6        0.00       -0.44      0.69 o 
   4   3   6      189.56      234.03      5.42 o 
   5   3   6       45.06       39.65      2.27 o 
   6   3   6     1353.04     1216.48     23.71 o 
   7   3   6      586.83      596.17     11.64 o 
   8   3   6       33.73       36.68      4.03 o 
   9   3   6        8.36        9.58      2.41 o 
  10   3   6       89.05       85.93      6.04 o 
  11   3   6       18.17       12.58      4.38 o 
  12   3   6        0.19       -3.42      3.42 o 
  13   3   6        2.54        0.68      3.64 o 
  14   3   6       33.52       21.67      5.16 o 
 -17   4   6        0.80       -1.98      3.63 o 
 -16   4   6        0.09       -1.02      3.51 o 
 -15   4   6      109.75      119.15      7.17 o 
 -14   4   6      194.24      204.59      7.13 o 
 -13   4   6        0.04       -1.63      1.69 o 
 -12   4   6       37.33       32.61      4.18 o 
 -11   4   6       16.43       14.57      2.71 o 
 -10   4   6       52.56       47.55      2.85 o 
  -9   4   6      143.12      138.89      4.12 o 
  -8   4   6       47.19       56.60      2.25 o 
  -7   4   6     1610.29     1541.34     19.65 o 
  -6   4   6       74.70       51.25      2.16 o 
  -5   4   6      890.65      827.98     11.55 o 
  -4   4   6      146.37      176.73      3.73 o 
  -3   4   6     1651.99     1797.27     22.20 o 
  -2   4   6       65.51       71.49      2.71 o 
  -1   4   6     2249.39     2265.28     34.53 o 
   0   4   6     1508.86     1785.16     27.80 o 
   1   4   6     1308.88     1399.12     22.17 o 
   3   4   6      615.32      638.02      9.35 o 
   4   4   6        9.37       12.86      1.47 o 
   5   4   6     1231.28     1058.45     21.47 o 
   6   4   6       34.78       32.67      3.76 o 
   7   4   6      299.68      303.91      6.70 o 
   8   4   6      562.35      547.62     11.90 o 
   9   4   6       68.63       65.35      5.67 o 
  10   4   6       46.19       54.07      4.15 o 
  11   4   6       18.76       17.46      3.81 o 
  12   4   6        4.75        1.04      3.02 o 
  13   4   6      173.57      174.76      9.87 o 
  14   4   6        7.00        1.50      3.99 o 
 -17   5   6        0.01        1.98      5.60 o 
 -16   5   6       19.55       18.53      9.71 o 
 -15   5   6       24.07       23.48      4.83 o 
 -14   5   6        0.22       -2.74      2.74 o 
 -13   5   6        0.94       -1.15      1.90 o 
 -12   5   6       17.38       20.31      4.74 o 
 -11   5   6       76.56       77.37      3.88 o 
 -10   5   6        5.54        3.46      2.23 o 
  -9   5   6       21.10       23.28      1.90 o 
  -8   5   6      188.42      181.37      4.13 o 
  -7   5   6       87.20       93.25      2.89 o 
  -6   5   6      757.30      715.13      9.57 o 
  -5   5   6       57.03       57.21      3.12 o 
  -4   5   6      664.83      716.46     10.86 o 
  -3   5   6        5.43        5.23      0.97 o 
  -2   5   6      390.21      457.95      9.06 o 
  -1   5   6      158.21      145.04      3.95 o 
   0   5   6      610.63      682.99     12.10 o 
   1   5   6       37.64       30.09      1.64 o 
   2   5   6      291.26      208.80      7.87 o 
   3   5   6      105.32      109.43      2.64 o 
   4   5   6      732.03      690.76      9.70 o 
   5   5   6      461.39      383.53      6.75 o 
   6   5   6      290.72      253.35      5.80 o 
   7   5   6      264.62      237.59      5.44 o 
   8   5   6      120.51      104.80      4.03 o 
   9   5   6       58.29       49.96      3.52 o 
  10   5   6        9.00        8.29      2.40 o 
  11   5   6       60.79       61.12      4.88 o 
  12   5   6       48.65       59.59     13.95 o 
  13   5   6      120.28      118.24      8.89 o 
  14   5   6       34.28       42.06      6.28 o 
 -17   6   6       53.90       55.78      7.20 o 
 -16   6   6        7.35        8.22      4.70 o 
 -15   6   6       11.38        9.35      4.00 o 
 -14   6   6       32.11       35.72      6.48 o 
 -13   6   6       69.00       64.27      5.38 o 
 -12   6   6        0.55       -1.14      2.22 o 
 -11   6   6       35.91       33.73      3.20 o 
 -10   6   6      178.53      198.64      6.77 o 
  -9   6   6       12.09       15.82      1.90 o 
  -8   6   6      548.10      475.49      8.71 o 
  -7   6   6        8.02       14.89      1.69 o 
  -6   6   6      202.40      217.95      3.71 o 
  -5   6   6      498.77      483.03      7.46 o 
  -4   6   6       32.81       47.81      2.03 o 
  -3   6   6       68.59       90.14      4.30 o 
  -2   6   6        0.13        0.54      0.67 o 
  -1   6   6       86.29       85.51      2.46 o 
   0   6   6       18.84       28.66      1.71 o 
   1   6   6      389.06      456.38      7.18 o 
   2   6   6      110.55       96.08      2.62 o 
   3   6   6       47.00       40.06      1.86 o 
   4   6   6       10.27        7.43      1.39 o 
   5   6   6        0.46       -0.08      1.15 o 
   6   6   6       23.01       16.52      2.05 o 
   7   6   6      146.32      148.86      6.62 o 
   8   6   6        1.57        0.48      1.50 o 
   9   6   6       12.94       14.54      2.17 o 
  10   6   6       20.81       24.31      2.69 o 
  11   6   6       32.80       35.19      4.46 o 
  12   6   6       30.40       26.20      5.09 o 
  13   6   6        6.11        4.38      4.38 o 
  14   6   6        7.44        8.02      4.43 o 
 -16   7   6        2.38        4.50      3.96 o 
 -15   7   6       79.06       87.06      8.06 o 
 -14   7   6        5.90        6.38      3.58 o 
 -13   7   6      120.68      116.87      8.58 o 
 -12   7   6      121.53      111.26      6.57 o 
 -11   7   6       47.40       38.14      3.96 o 
 -10   7   6       23.44       17.35      2.49 o 
  -9   7   6      194.07      205.63      8.23 o 
  -8   7   6       14.16       15.51      1.85 o 
  -7   7   6        3.17       -0.65      1.17 o 
  -6   7   6       15.40        5.60      1.36 o 
  -5   7   6      381.60      390.72      6.55 o 
  -4   7   6      295.95      308.17      5.11 o 
  -3   7   6      116.93      120.66      4.24 o 
  -2   7   6       50.13       53.56      1.94 o 
  -1   7   6       55.21       41.57      1.84 o 
   0   7   6      249.27      231.42      4.53 o 
   1   7   6      190.13      163.30      3.45 o 
   2   7   6      476.75      532.40      7.33 o 
   3   7   6       25.87       22.07      1.65 o 
   4   7   6       62.57       83.19      2.88 o 
   5   7   6      150.18      141.17      4.24 o 
   6   7   6      331.45      330.81      6.52 o 
   7   7   6      164.89      158.48      4.88 o 
   8   7   6       81.10       87.67      4.51 o 
   9   7   6      157.40      171.16      6.18 o 
  10   7   6       96.98       88.37      4.63 o 
  11   7   6       17.61       13.28      3.03 o 
  12   7   6        0.08       -1.19      3.40 o 
  13   7   6       29.65       18.78      6.85 o 
 -16   8   6        3.27       -1.11      3.76 o 
 -15   8   6       74.67       75.37      7.74 o 
 -14   8   6      129.88      126.55      9.44 o 
 -13   8   6        8.67        9.51      3.43 o 
 -12   8   6       14.01       10.55      3.14 o 
 -11   8   6       41.47       35.50      4.10 o 
 -10   8   6      319.70      320.25      7.55 o 
  -9   8   6      101.31      110.87      5.22 o 
  -8   8   6       11.81       15.87      2.08 o 
  -7   8   6      229.96      244.87      6.61 o 
  -6   8   6        3.12        1.40      1.09 o 
  -5   8   6        1.61        4.59      1.27 o 
  -4   8   6        0.15        0.34      0.89 o 
  -3   8   6        7.08        5.29      0.95 o 
  -2   8   6        1.58        2.79      0.86 o 
  -1   8   6      552.77      550.76      7.86 o 
   0   8   6      489.96      519.57      8.12 o 
   1   8   6      389.40      352.49      6.21 o 
   2   8   6      284.82      282.62      4.80 o 
   3   8   6       20.88       27.15      1.83 o 
   4   8   6       26.29       32.77      2.34 o 
   5   8   6      434.67      403.65      9.28 o 
   6   8   6       69.97       62.01      3.87 o 
   7   8   6      302.09      296.50      7.12 o 
   8   8   6      278.76      280.16      7.11 o 
   9   8   6        0.06        1.00      1.87 o 
  10   8   6        1.92        4.82      2.36 o 
  11   8   6        0.13        0.29      4.24 o 
  12   8   6        0.13       -0.20      3.50 o 
  13   8   6        5.05        3.07      3.93 o 
 -15   9   6        0.06        1.63      3.87 o 
 -14   9   6       61.83       70.40      7.30 o 
 -13   9   6       11.76       14.39      4.24 o 
 -12   9   6        3.84        3.35      3.26 o 
 -11   9   6       24.24       20.28      3.34 o 
 -10   9   6      383.65      403.89      9.87 o 
  -9   9   6       62.73       56.57      3.52 o 
  -8   9   6       20.52       13.99      2.09 o 
  -7   9   6      334.74      316.01      7.85 o 
  -6   9   6      383.64      406.89      7.96 o 
  -5   9   6       15.14       14.08      1.79 o 
  -4   9   6        4.76        2.88      1.00 o 
  -3   9   6      224.92      213.83      4.24 o 
  -2   9   6     1525.29     1502.81     18.15 o 
  -1   9   6      224.18      213.08      4.23 o 
   0   9   6        0.54        1.70      1.44 o 
   1   9   6       33.91       35.86      2.32 o 
   2   9   6      724.39      671.08     11.02 o 
   3   9   6      228.74      215.26      5.30 o 
   4   9   6       26.46       25.90      2.04 o 
   5   9   6       18.18       15.30      2.42 o 
   6   9   6      187.05      193.24      6.34 o 
   7   9   6        0.49        0.55      1.71 o 
   8   9   6       30.69       26.44      4.20 o 
   9   9   6        0.01       -0.26      2.28 o 
  10   9   6       90.65       91.05      5.33 o 
  11   9   6        0.61        0.36      2.26 o 
  12   9   6        4.11        0.99      3.63 o 
  13   9   6       16.49        1.80      5.85 o 
 -15  10   6       20.86       23.44      5.49 o 
 -14  10   6       10.50       12.21      4.43 o 
 -13  10   6       94.85       93.75      8.34 o 
 -12  10   6       70.59       64.73      6.71 o 
 -11  10   6      103.04       92.94      6.06 o 
 -10  10   6      241.19      250.38      8.18 o 
  -9  10   6       77.09       87.50      4.42 o 
  -8  10   6      352.56      347.69     10.17 o 
  -7  10   6       45.83       47.87      3.54 o 
  -6  10   6      120.11      109.63      4.48 o 
  -5  10   6       29.99       36.72      2.91 o 
  -4  10   6       23.88       22.52      1.87 o 
  -3  10   6       96.89      112.61      3.43 o 
  -2  10   6        0.73       -0.23      1.02 o 
  -1  10   6      883.15      863.85     13.57 o 
   0  10   6      312.54      284.81      6.43 o 
   1  10   6       42.86       36.02      2.49 o 
   2  10   6       16.66       18.12      1.93 o 
   3  10   6       40.59       42.91      2.53 o 
   4  10   6      457.68      434.54      8.89 o 
   5  10   6       19.03       25.27      3.06 o 
   6  10   6      159.56      157.38      5.89 o 
   7  10   6       88.66       80.57      4.86 o 
   8  10   6       15.19       18.07      3.17 o 
   9  10   6       95.43      107.24      6.12 o 
  10  10   6        6.23        6.36      2.83 o 
  11  10   6        0.98        1.18      2.67 o 
 -14  11   6      174.12      180.54     11.04 o 
 -13  11   6      147.09      159.51     10.23 o 
 -12  11   6      188.28      193.61      8.37 o 
 -11  11   6       12.87       12.58      3.39 o 
 -10  11   6      164.56      181.80      9.53 o 
  -9  11   6      610.93      590.01     14.94 o 
  -8  11   6      242.99      237.33      8.68 o 
  -7  11   6       72.70       64.23      4.06 o 
  -6  11   6      393.64      405.85      9.44 o 
  -5  11   6      122.81      115.77      7.78 o 
  -4  11   6      350.29      379.20      7.05 o 
  -3  11   6       15.45       12.40      1.50 o 
  -2  11   6       24.72       31.11      2.19 o 
  -1  11   6        7.75        6.94      1.55 o 
   0  11   6     1442.15     1385.60     19.97 o 
   1  11   6        0.00       -0.89      1.17 o 
   2  11   6      430.56      410.32      7.58 o 
   3  11   6       51.09       42.45      2.61 o 
   4  11   6       75.91       65.51      3.65 o 
   5  11   6        1.96        3.48      1.66 o 
   6  11   6       63.82       60.65      4.26 o 
   7  11   6       58.53       60.47      4.53 o 
   8  11   6      458.50      456.26     10.97 o 
   9  11   6       36.17       35.76      4.11 o 
  10  11   6      207.93      212.26      8.30 o 
  11  11   6        4.86        4.36      3.02 o 
 -14  12   6        0.79        1.86      5.35 o 
 -13  12   6      164.66      170.93     14.59 o 
 -12  12   6        0.24        0.47      3.56 o 
 -11  12   6      315.53      319.22     13.18 o 
 -10  12   6      337.74      369.31     13.69 o 
  -9  12   6      130.18      131.27      7.25 o 
  -8  12   6       61.09       61.62      6.25 o 
  -7  12   6      177.82      177.24      9.60 o 
  -6  12   6        4.92        6.85      2.17 o 
  -5  12   6      419.71      454.27     10.37 o 
  -4  12   6       11.66       11.76      2.56 o 
  -3  12   6      425.49      428.32      7.63 o 
  -2  12   6       67.73       61.89      3.01 o 
  -1  12   6      143.95      153.26      5.90 o 
   0  12   6        6.48        9.22      1.48 o 
   1  12   6      103.26      106.53      4.43 o 
   2  12   6      295.97      300.95      5.88 o 
   3  12   6      402.15      407.27      7.83 o 
   4  12   6        7.17        4.73      1.64 o 
   5  12   6      147.23      149.43      4.73 o 
   6  12   6       24.13       23.09      2.64 o 
   7  12   6      121.62      123.69      5.61 o 
   8  12   6       22.52       25.32      3.58 o 
   9  12   6      127.48      132.83      9.45 o 
  10  12   6       18.02       19.97      4.64 o 
  11  12   6       90.82       91.24      7.74 o 
 -13  13   6      124.79      134.75     14.88 o 
 -12  13   6       81.25       71.29      8.22 o 
 -11  13   6       15.96        7.79      4.15 o 
 -10  13   6        2.08       -0.48      4.50 o 
  -9  13   6      137.12      138.12      8.85 o 
  -8  13   6      789.29      784.64     22.79 o 
  -7  13   6       80.48       86.30      5.10 o 
  -6  13   6      532.47      548.49     12.29 o 
  -5  13   6      447.72      439.00     14.43 o 
  -4  13   6       62.01       64.58      4.86 o 
  -3  13   6       22.16       22.67      2.46 o 
  -2  13   6      124.71      126.67      4.07 o 
  -1  13   6       84.47       81.98      3.64 o 
   0  13   6      401.90      395.42      7.90 o 
   1  13   6       91.44       94.48      3.51 o 
   2  13   6      132.21      129.24      3.98 o 
   3  13   6        0.91       -0.02      1.48 o 
   4  13   6      227.99      218.04      5.89 o 
   5  13   6        8.58        9.36      2.01 o 
   6  13   6      122.35      124.97      5.72 o 
   7  13   6        2.61        1.95      2.29 o 
   8  13   6      129.17      119.98      6.50 o 
   9  13   6        0.01        2.23      2.64 o 
  10  13   6       44.14       53.36      6.51 o 
 -12  14   6      159.99      168.43     11.23 o 
 -11  14   6        1.75        0.86      3.78 o 
 -10  14   6       10.32       13.61      4.33 o 
  -9  14   6      139.12      133.77      9.44 o 
  -8  14   6      105.47       96.48     11.01 o 
  -7  14   6      395.06      412.00     16.85 o 
  -6  14   6       22.68       23.44      3.70 o 
  -5  14   6      996.76     1027.23     22.04 o 
  -4  14   6       26.25       35.20      4.02 o 
  -3  14   6      188.14      198.04      5.92 o 
  -2  14   6      101.13      107.73      5.04 o 
  -1  14   6      148.57      146.43      4.50 o 
   0  14   6        2.92        0.96      1.52 o 
   1  14   6      574.46      577.17      9.90 o 
   2  14   6       28.23       23.64      2.36 o 
   3  14   6      239.54      238.08      6.14 o 
   4  14   6      169.09      164.57      5.60 o 
   5  14   6      394.35      385.22      9.79 o 
   6  14   6      186.62      181.07      7.26 o 
   7  14   6      118.06      106.80      6.31 o 
   8  14   6        0.32       -2.74      4.28 o 
   9  14   6       57.13       54.48      6.55 o 
 -11  15   6       61.27       67.48      7.57 o 
 -10  15   6        6.52       -0.59      4.84 o 
  -9  15   6       36.97       28.50      5.49 o 
  -8  15   6      181.84      175.35     13.85 o 
  -7  15   6       29.19       18.99      6.55 o 
  -6  15   6      252.22      255.51     12.02 o 
  -5  15   6       19.65       17.94      4.62 o 
  -4  15   6      441.80      471.33     11.33 o 
  -3  15   6       28.93       29.25      2.69 o 
  -2  15   6      180.30      180.26      5.17 o 
  -1  15   6        0.02       -1.56      1.56 o 
   0  15   6      173.63      171.54      5.02 o 
   1  15   6        2.09        1.96      1.70 o 
   2  15   6      326.98      326.15      7.92 o 
   3  15   6       21.59       17.69      2.76 o 
   4  15   6      151.64      139.75      6.42 o 
   5  15   6       11.89       10.58      2.83 o 
   6  15   6      101.81      107.69      6.27 o 
   7  15   6       59.61       57.08      4.90 o 
   8  15   6        7.08        2.58      3.75 o 
 -10  16   6       16.21       15.21      5.09 o 
  -9  16   6        0.18       -3.56      3.56 o 
  -8  16   6        0.08       -4.66      4.66 o 
  -7  16   6      353.76      358.50     19.51 o 
  -6  16   6       37.54       35.66      7.85 o 
  -5  16   6       93.55       65.93      9.40 o 
  -4  16   6        0.04        1.69      2.26 o 
  -3  16   6      158.87      169.72      8.62 o 
  -2  16   6       46.36       45.22      3.83 o 
  -1  16   6      159.81      159.00      5.49 o 
   0  16   6        0.28        0.52      1.81 o 
   1  16   6      402.24      398.39     12.09 o 
   2  16   6       79.99       76.64      5.19 o 
   3  16   6      131.44      132.42      7.72 o 
   4  16   6       51.92       53.30      5.65 o 
   5  16   6        9.87        3.37      2.63 o 
   6  16   6       33.56       34.34      5.46 o 
   7  16   6       26.43       16.16      4.69 o 
  -8  17   6        8.33        0.54      5.39 o 
  -7  17   6       46.09       43.85      9.02 o 
  -6  17   6       74.13       44.92      8.37 o 
  -5  17   6      283.00      280.51     11.62 o 
  -4  17   6      432.69      430.07     14.71 o 
  -3  17   6       82.12       86.50      6.95 o 
  -2  17   6        7.70        9.08      2.76 o 
  -1  17   6        7.34        1.71      2.26 o 
   0  17   6      161.00      170.88      6.10 o 
   1  17   6       73.20       73.17      4.51 o 
   2  17   6      237.17      239.21     12.55 o 
   3  17   6       21.07       21.29      3.39 o 
   4  17   6       34.14       36.12      5.34 o 
   5  17   6       93.00       83.51      7.42 o 
  -6  18   6        0.32       -2.65      5.58 o 
  -5  18   6       27.10       20.62      7.32 o 
  -4  18   6        0.01        0.61      5.36 o 
  -3  18   6        4.66       -3.24      4.77 o 
  -2  18   6        0.79       -2.57      3.51 o 
  -1  18   6        2.49       -0.05      4.18 o 
   0  18   6        0.01       -0.17      2.98 o 
   1  18   6      103.69      115.46     10.10 o 
   2  18   6       41.66       44.32     19.78 o 
   3  18   6       19.22       13.85      4.55 o 
 -17   1   7       91.16       91.51     13.97 o 
 -16   1   7        7.53        1.70      8.50 o 
 -15   1   7       22.37       26.50      4.86 o 
 -14   1   7      211.10      205.37     11.20 o 
 -13   1   7       37.80       25.96      4.21 o 
 -12   1   7      170.93      167.68      5.79 o 
 -11   1   7        9.48        8.63      1.65 o 
 -10   1   7       44.36       44.50      2.73 o 
  -9   1   7       67.78       63.95      3.02 o 
  -8   1   7      187.63      195.07      4.75 o 
  -7   1   7       38.55       34.20      2.12 o 
  -6   1   7      536.70      548.44      9.07 o 
  -5   1   7        9.10        5.41      1.06 o 
  -4   1   7      647.30      706.02     17.02 o 
  -3   1   7      481.54      489.49     15.28 o 
  -2   1   7       61.83       56.07      5.60 o 
  -1   1   7     1112.33     1296.33     30.04 o 
   0   1   7      327.56      348.00      8.01 o 
   1   1   7      166.90      199.80      7.19 o 
   2   1   7        8.34        2.70      0.70 o 
   3   1   7      417.80      418.84     12.23 o 
   4   1   7      101.42      103.16      4.76 o 
   5   1   7      188.51      193.79      5.34 o 
   6   1   7      613.21      584.36     15.56 o 
   7   1   7        4.95        1.71      2.96 o 
   8   1   7       81.82       82.35      8.16 o 
   9   1   7      175.15      172.26      7.21 o 
  10   1   7      112.67      111.62      8.28 o 
  11   1   7        7.40        5.32      4.20 o 
  12   1   7      105.80       95.34      8.13 o 
  13   1   7        0.95        0.90      3.99 o 
  14   1   7       20.66       13.82      7.29 o 
 -17   2   7       56.61       51.77      6.96 o 
 -16   2   7      205.52      225.19     11.35 o 
 -15   2   7       44.85       55.28     19.85 o 
 -14   2   7      163.50      160.39      7.30 o 
 -13   2   7      175.33      170.11      6.15 o 
 -12   2   7       99.27      101.94      4.91 o 
 -11   2   7        0.38       -0.60      1.20 o 
 -10   2   7       32.22       38.64      3.18 o 
  -9   2   7        1.62       -0.46      1.03 o 
  -8   2   7      597.30      608.31     10.28 o 
  -7   2   7       71.37       64.97      5.01 o 
  -6   2   7       79.47       63.12      3.97 o 
  -5   2   7       58.59       52.54      3.58 o 
  -4   2   7      978.29     1146.62     18.18 o 
  -3   2   7      168.05      149.86      4.53 o 
  -2   2   7     1486.43     1648.26     30.10 o 
  -1   2   7      131.83      133.07      4.78 o 
   0   2   7      418.53      633.21     23.06 o 
   1   2   7      680.71      729.93     14.91 o 
   2   2   7       34.61       35.70      1.73 o 
   3   2   7       31.68       32.67      1.63 o 
   4   2   7      219.45      232.84      5.63 o 
   5   2   7      130.04      128.78      4.87 o 
   6   2   7     2440.32     2200.69     37.40 o 
   7   2   7      154.79      168.46      6.37 o 
   8   2   7        2.11        5.13      2.08 o 
   9   2   7      282.99      291.37      8.06 o 
  10   2   7       63.97       66.61      6.70 o 
  11   2   7        6.47        1.71      3.84 o 
  12   2   7       48.16       51.72     12.66 o 
  13   2   7        9.38        6.09      5.14 o 
  14   2   7        2.79       -0.55      4.05 o 
 -17   3   7       86.05       89.91      8.59 o 
 -16   3   7       10.36       11.87      4.73 o 
 -15   3   7       99.34       97.23      7.94 o 
 -14   3   7      150.06      153.01      8.35 o 
 -13   3   7       25.55       28.70      3.14 o 
 -12   3   7      376.78      372.85     11.92 o 
 -11   3   7      131.92      134.82      6.65 o 
 -10   3   7      138.86      145.45      5.35 o 
  -9   3   7        0.01        1.13      1.02 o 
  -8   3   7       81.45       69.93      2.36 o 
  -7   3   7        3.39        1.42      0.88 o 
  -6   3   7      295.43      289.59     15.73 o 
  -5   3   7      149.86      181.49      3.74 o 
  -4   3   7     1482.09     1529.38     23.84 o 
  -3   3   7      448.76      426.90      6.21 o 
  -2   3   7      259.16      239.72      6.18 o 
  -1   3   7      342.05      379.60     11.34 o 
   0   3   7       75.13       81.87      6.23 o 
   1   3   7       14.39       16.87      3.64 o 
   2   3   7       81.31       77.59      2.19 o 
   3   3   7     1221.85     1209.54     13.42 o 
   4   3   7     2830.02     2560.22     28.24 o 
   5   3   7       12.60       11.58      2.11 o 
   6   3   7       30.86       37.14      3.35 o 
   7   3   7      261.61      253.21      6.96 o 
   8   3   7      567.68      532.62     11.36 o 
   9   3   7       58.05       56.75      4.81 o 
  10   3   7        9.02       14.40      3.50 o 
  11   3   7      560.56      598.27     18.71 o 
  12   3   7      636.65      624.38     37.08 o 
  13   3   7       16.84       12.92      6.66 o 
  14   3   7        5.54        8.37      4.50 o 
 -17   4   7       79.19       73.94     11.14 o 
 -16   4   7      258.83      263.60     12.46 o 
 -15   4   7        6.23        4.89      2.81 o 
 -14   4   7       17.80       17.54      3.00 o 
 -13   4   7       96.61       93.66      5.23 o 
 -12   4   7      106.12      119.71      5.24 o 
 -11   4   7      422.58      437.88     16.72 o 
 -10   4   7      219.45      187.37      5.77 o 
  -9   4   7      247.61      264.01      6.35 o 
  -8   4   7        1.62        0.69      1.17 o 
  -7   4   7        0.27        0.64      0.94 o 
  -6   4   7       47.13       41.11      1.71 o 
  -5   4   7     1566.58     1614.64     18.55 o 
  -4   4   7       36.03       32.90      1.47 o 
  -3   4   7      325.92      351.20      5.08 o 
  -2   4   7        5.54        7.80      1.53 o 
  -1   4   7      311.08      249.82      8.22 o 
   0   4   7       72.08       68.35      2.68 o 
   1   4   7     2459.93     2569.31     27.88 o 
   2   4   7       33.84       30.06      1.67 o 
   3   4   7     1473.66     1391.75     14.36 o 
   4   4   7      274.12      294.47      4.72 o 
   5   4   7      769.61      745.74     10.64 o 
   6   4   7        4.05        2.97      1.73 o 
   7   4   7       92.44       93.29      4.45 o 
   8   4   7      274.84      271.25     11.62 o 
   9   4   7      392.29      394.82     10.53 o 
  10   4   7      231.76      247.59      7.12 o 
  11   4   7      116.24      120.92     11.84 o 
  12   4   7       30.51       27.46     18.39 o 
  13   4   7       29.56       26.14      5.32 o 
  14   4   7       59.00       56.61      6.99 o 
 -17   5   7        0.78       -3.38      4.94 o 
 -16   5   7      136.19      123.75      9.61 o 
 -15   5   7      136.05      145.77      9.49 o 
 -14   5   7       42.69       47.12     10.78 o 
 -13   5   7       86.45       77.02      5.83 o 
 -12   5   7      161.91      168.16      7.24 o 
 -11   5   7        9.46        3.18      1.74 o 
 -10   5   7      213.78      217.21      6.34 o 
  -9   5   7      492.29      488.03      8.85 o 
  -8   5   7      135.79      149.35      4.71 o 
  -7   5   7      307.05      337.39      6.08 o 
  -6   5   7        2.14        2.82      0.91 o 
  -5   5   7       40.62       37.84      1.73 o 
  -4   5   7     1696.38     1756.78     20.11 o 
  -3   5   7      170.35      183.84      3.45 o 
  -2   5   7       98.16      105.76      3.40 o 
  -1   5   7      656.20      671.28      9.51 o 
   0   5   7       19.12       13.97      1.24 o 
   1   5   7      549.57      560.33      7.19 o 
   2   5   7     1832.01     1930.14     23.37 o 
   3   5   7       47.39       48.32      1.95 o 
   4   5   7     2474.03     2319.22     27.55 o 
   5   5   7        6.51        4.17      1.26 o 
   6   5   7      152.15      139.01      4.41 o 
   7   5   7       73.00       63.96      3.61 o 
   8   5   7       31.65       30.09      2.83 o 
   9   5   7      128.26      144.95      5.33 o 
  10   5   7       34.81       26.88      3.15 o 
  11   5   7      280.67      279.33     10.16 o 
  12   5   7       34.00       38.44      5.88 o 
  13   5   7       69.53       62.39     10.01 o 
 -17   6   7      302.55      277.99     13.53 o 
 -16   6   7       29.69       33.60      5.71 o 
 -15   6   7       11.65       13.14      7.50 o 
 -14   6   7       69.49       60.07      6.65 o 
 -13   6   7       98.81      102.43      6.73 o 
 -12   6   7        4.42        0.86      2.81 o 
 -11   6   7      345.95      334.76     15.85 o 
 -10   6   7      298.02      293.81     10.51 o 
  -9   6   7      810.63      819.78     14.90 o 
  -8   6   7        2.44        3.63      1.33 o 
  -7   6   7       37.74       44.13      2.32 o 
  -6   6   7      116.17       97.12      2.71 o 
  -5   6   7     1502.88     1511.94     22.74 o 
  -4   6   7      117.15      126.81      2.96 o 
  -3   6   7     1739.90     1713.36     21.87 o 
  -2   6   7      189.54      184.99      3.69 o 
  -1   6   7     1488.58     1493.62     17.52 o 
   0   6   7       20.11       22.14      1.33 o 
   1   6   7      506.59      524.03     11.38 o 
   2   6   7      420.82      419.54      9.67 o 
   3   6   7     4279.70     3911.11     39.09 o 
   4   6   7        4.24        2.32      1.16 o 
   5   6   7      524.75      537.14      8.49 o 
   6   6   7        8.46        4.91      2.87 o 
   7   6   7      183.68      179.29      4.88 o 
   8   6   7       32.82       36.76      2.81 o 
   9   6   7       19.25       22.70      3.66 o 
  10   6   7      184.56      187.38      6.96 o 
  11   6   7      386.30      405.82     18.48 o 
  12   6   7      100.91       96.65      8.22 o 
  13   6   7       18.67       17.00      4.97 o 
 -16   7   7      105.94      119.64      9.84 o 
 -15   7   7       59.95       62.53      7.29 o 
 -14   7   7       13.28       12.88      4.21 o 
 -13   7   7       38.80       38.41      5.49 o 
 -12   7   7      459.17      464.82     13.20 o 
 -11   7   7      145.75      153.54      6.94 o 
 -10   7   7      134.05      129.27      6.55 o 
  -9   7   7      675.21      664.21     12.94 o 
  -8   7   7      479.08      493.80     10.30 o 
  -7   7   7       23.27       27.61      2.22 o 
  -6   7   7      349.66      385.25      7.72 o 
  -5   7   7      518.53      496.79      7.94 o 
  -4   7   7     2278.19     2286.92     26.21 o 
  -3   7   7      365.65      377.22      5.92 o 
  -2   7   7       83.58       88.26      2.38 o 
  -1   7   7     1272.86     1273.36     15.38 o 
   0   7   7     1825.50     1819.30     19.62 o 
   1   7   7        1.60       -0.01      0.78 o 
   2   7   7      849.75      792.62     11.52 o 
   3   7   7       93.85      111.62      3.25 o 
   4   7   7      144.12      174.70      4.62 o 
   5   7   7      286.37      282.10      7.41 o 
   6   7   7      263.09      251.06      5.67 o 
   7   7   7       33.22       38.25      2.74 o 
   8   7   7       93.65      101.63      4.34 o 
   9   7   7       87.10       88.34      4.23 o 
  10   7   7      255.65      258.71      8.19 o 
  11   7   7        6.31        2.56      2.99 o 
  12   7   7        0.17       -3.58      3.58 o 
  13   7   7       83.78       98.93     12.10 o 
 -16   8   7       14.65       15.54      9.07 o 
 -15   8   7      147.21      155.14     10.30 o 
 -14   8   7      134.98      123.31      9.54 o 
 -13   8   7       75.34       81.17      7.39 o 
 -12   8   7      123.01      144.19      9.02 o 
 -11   8   7      515.39      510.61     13.87 o 
 -10   8   7        4.13        2.72      1.88 o 
  -9   8   7       50.38       50.48      3.60 o 
  -8   8   7      805.45      778.63     14.50 o 
  -7   8   7      326.85      334.59      7.15 o 
  -6   8   7       85.24       95.71      3.43 o 
  -5   8   7      131.93      158.22      3.90 o 
  -4   8   7      281.62      250.47      4.31 o 
  -3   8   7     2280.29     2256.12     24.14 o 
  -2   8   7      197.84      209.56      3.86 o 
  -1   8   7       14.82       14.98      1.36 o 
   0   8   7      352.55      351.66      5.35 o 
   1   8   7       64.24       71.48      2.39 o 
   2   8   7       13.01        9.26      1.24 o 
   3   8   7       14.65       21.52      1.81 o 
   4   8   7      970.19      901.80     13.87 o 
   5   8   7      235.48      231.33      5.88 o 
   6   8   7      123.14      127.37      4.64 o 
   7   8   7        7.96       11.98      2.01 o 
   8   8   7       13.33       15.60      3.16 o 
   9   8   7       53.78       55.36      4.23 o 
  10   8   7       13.98        8.60      2.60 o 
  11   8   7       91.11       92.01      8.27 o 
  12   8   7      119.69      150.55     12.75 o 
 -15   9   7        5.02        3.83      3.95 o 
 -14   9   7      146.98      143.79     10.23 o 
 -13   9   7        1.50        1.04      3.40 o 
 -12   9   7      369.67      371.48     14.15 o 
 -11   9   7       42.25       43.88      3.97 o 
 -10   9   7      391.20      404.49      9.93 o 
  -9   9   7      149.86      162.63      7.03 o 
  -8   9   7      659.15      648.67     12.96 o 
  -7   9   7       12.14       14.89      2.24 o 
  -6   9   7      522.06      525.63      9.53 o 
  -5   9   7       60.17       67.78      3.23 o 
  -4   9   7      170.64      181.04      3.70 o 
  -3   9   7      267.18      245.79      4.40 o 
  -2   9   7     1436.12     1394.14     17.14 o 
  -1   9   7      240.53      255.68      5.76 o 
   0   9   7      233.12      222.01      4.92 o 
   1   9   7       51.66       41.46      4.24 o 
   2   9   7       54.47       41.41      2.62 o 
   3   9   7      151.74      144.02      4.58 o 
   4   9   7        1.32        2.53      1.59 o 
   5   9   7      437.63      446.28     10.28 o 
   6   9   7      561.17      586.65     12.73 o 
   7   9   7      324.06      337.44     10.36 o 
   8   9   7      286.08      290.85      9.68 o 
   9   9   7       55.67       57.00      5.17 o 
  10   9   7      189.21      212.77     10.18 o 
  11   9   7       33.13       32.14      4.20 o 
  12   9   7       85.77       91.83     11.52 o 
 -15  10   7      118.93      118.40     10.03 o 
 -14  10   7        4.98        8.48      4.38 o 
 -13  10   7      239.93      265.78     22.03 o 
 -12  10   7       51.08       43.34      5.83 o 
 -11  10   7      282.11      301.64      9.91 o 
 -10  10   7      182.04      186.45      9.61 o 
  -9  10   7      175.06      178.76      6.38 o 
  -8  10   7        7.81        7.56      2.21 o 
  -7  10   7      276.46      290.08     22.56 o 
  -6  10   7      134.86      136.74      4.49 o 
  -5  10   7      395.03      392.85      8.86 o 
  -4  10   7        5.13        5.70      1.49 o 
  -3  10   7       12.35       15.49      1.55 o 
  -2  10   7      754.59      763.50     11.43 o 
  -1  10   7        1.79        4.70      1.63 o 
   0  10   7      158.42      148.32      4.48 o 
   1  10   7       95.30       91.13      3.72 o 
   2  10   7       90.33       86.19      3.74 o 
   3  10   7       89.22       75.53      3.70 o 
   4  10   7      268.17      259.50      7.42 o 
   5  10   7       19.64       19.30      3.81 o 
   6  10   7      354.34      352.59      9.32 o 
   7  10   7       74.18       70.89      4.65 o 
   8  10   7        5.92        4.09      2.65 o 
   9  10   7       78.21       73.51      5.85 o 
  10  10   7       13.96       15.69      3.47 o 
  11  10   7       48.74       49.69      4.95 o 
 -14  11   7       13.57       17.07      5.26 o 
 -13  11   7       17.81       11.97      4.50 o 
 -12  11   7        2.18       -0.71      2.78 o 
 -11  11   7        6.36        5.68      2.92 o 
 -10  11   7      867.17      896.22     19.66 o 
  -9  11   7        0.05       -2.06      2.35 o 
  -8  11   7      124.38      125.22      6.55 o 
  -7  11   7        4.85        0.16      4.08 o 
  -6  11   7        7.73        7.88      2.27 o 
  -5  11   7        3.55        0.26      1.60 o 
  -4  11   7       17.74       16.58      2.05 o 
  -3  11   7      165.82      159.46      5.64 o 
  -2  11   7      345.14      375.48      7.73 o 
  -1  11   7      149.89      153.66      4.61 o 
   0  11   7      142.32      141.37      4.46 o 
   1  11   7       48.30       50.23      3.06 o 
   2  11   7       20.19       19.09      2.17 o 
   3  11   7       15.72       18.54      2.03 o 
   4  11   7        0.14       -0.61      1.39 o 
   5  11   7      131.55      126.90      5.45 o 
   6  11   7       48.33       56.93      7.40 o 
   7  11   7       12.96       11.31      2.86 o 
   8  11   7        5.74        3.15      2.40 o 
   9  11   7        0.97        4.28      2.66 o 
  10  11   7      104.12      108.40      6.75 o 
  11  11   7        1.33        8.28      4.02 o 
 -14  12   7       72.55       89.52     12.46 o 
 -13  12   7       13.36       15.58      6.08 o 
 -12  12   7      193.51      199.88     12.59 o 
 -11  12   7       94.51       81.73      7.58 o 
 -10  12   7        5.50        6.28      3.43 o 
  -9  12   7      198.51      213.68     23.47 o 
  -8  12   7        8.54        8.87      3.62 o 
  -7  12   7      358.04      369.26     13.46 o 
  -6  12   7       43.12       54.90      5.42 o 
  -5  12   7       15.80       15.91      2.80 o 
  -4  12   7       48.41       48.51      3.62 o 
  -3  12   7       29.79       26.66      2.64 o 
  -2  12   7       46.84       46.79      2.72 o 
  -1  12   7      194.66      205.84      5.58 o 
   0  12   7       93.60       89.90      4.12 o 
   1  12   7       31.69       22.48      2.40 o 
   2  12   7       80.48       81.58      3.63 o 
   3  12   7      144.51      145.94      4.60 o 
   4  12   7      134.16      127.98      4.94 o 
   5  12   7       27.99       30.92      3.30 o 
   6  12   7       51.46       48.93      4.00 o 
   7  12   7       16.87       19.62      2.95 o 
   8  12   7        8.07        6.13      2.71 o 
   9  12   7       49.33       44.54      7.37 o 
  10  12   7       20.63       20.12      4.72 o 
 -13  13   7        7.09       12.76      7.08 o 
 -12  13   7       33.78       43.02      6.26 o 
 -11  13   7      208.95      191.40     10.51 o 
 -10  13   7       44.74       45.74      6.25 o 
  -9  13   7       18.00       16.48      4.25 o 
  -8  13   7        7.32        4.58      3.63 o 
  -7  13   7      103.26      106.48      8.03 o 
  -6  13   7       19.76       12.87      3.70 o 
  -5  13   7        4.95        8.00      3.62 o 
  -4  13   7        0.27        0.48      2.21 o 
  -3  13   7       70.95       81.79      4.09 o 
  -2  13   7        7.78        4.21      1.95 o 
  -1  13   7        5.10        0.92      1.45 o 
   0  13   7       33.20       36.13      2.64 o 
   1  13   7      111.43       99.11      3.76 o 
   2  13   7        0.04       -0.65      1.35 o 
   3  13   7        8.16        7.40      1.78 o 
   4  13   7       45.00       48.20      5.35 o 
   5  13   7       17.10       17.93      2.85 o 
   6  13   7       22.83       20.88      3.05 o 
   7  13   7        3.45        5.02      2.62 o 
   8  13   7        0.00        1.58      3.11 o 
   9  13   7        0.78        5.22      3.68 o 
 -12  14   7       34.49       23.57      8.84 o 
 -11  14   7       73.83       74.27      7.59 o 
 -10  14   7       17.18       12.06      4.31 o 
  -9  14   7       25.24       21.99      4.77 o 
  -8  14   7        5.32        3.57      5.10 o 
  -7  14   7       46.60       53.69      8.49 o 
  -6  14   7        3.65       -2.88      3.03 o 
  -5  14   7       31.03       30.73      7.92 o 
  -4  14   7        6.60       -1.50      2.73 o 
  -3  14   7        2.52        0.89      1.78 o 
  -2  14   7       10.90       12.62      1.95 o 
  -1  14   7      131.22      130.49      5.39 o 
   0  14   7        6.52        8.57      2.41 o 
   1  14   7        7.82        7.84      1.88 o 
   2  14   7      115.52      118.69      4.41 o 
   3  14   7        0.03       -1.00      2.11 o 
   4  14   7        6.46        1.82      2.11 o 
   5  14   7        6.00        2.88      2.35 o 
   6  14   7       14.93       14.26      3.09 o 
   7  14   7        0.02        0.78      2.44 o 
   8  14   7        4.74        8.21      3.98 o 
   9  14   7        3.80        0.82      4.60 o 
 -11  15   7       10.24       16.61      5.05 o 
 -10  15   7      304.99      323.59     13.83 o 
  -9  15   7       20.91       16.85      6.37 o 
  -8  15   7        7.60        5.12      5.61 o 
  -7  15   7      204.76      215.09     14.87 o 
  -6  15   7       20.86       20.10      4.53 o 
  -5  15   7       49.20       42.71      6.57 o 
  -4  15   7       40.14       40.70      5.34 o 
  -3  15   7        0.08       -1.44      1.96 o 
  -2  15   7       24.65       27.46      2.57 o 
  -1  15   7      220.98      232.71      5.94 o 
   0  15   7       15.99       13.60      2.17 o 
   1  15   7       53.61       56.42      4.48 o 
   2  15   7        3.40       -0.58      2.05 o 
   3  15   7      206.11      194.26      8.36 o 
   4  15   7        2.34        0.02      2.35 o 
   5  15   7        3.02        7.19      2.76 o 
   6  15   7       14.25       18.43      3.37 o 
   7  15   7        8.42       11.29      4.14 o 
 -10  16   7        4.41       12.68      6.58 o 
  -9  16   7      105.76      105.75      9.19 o 
  -8  16   7       12.28        6.29      6.06 o 
  -7  16   7       80.54       77.01     10.72 o 
  -6  16   7        1.35       -1.30      5.03 o 
  -5  16   7       13.64        9.40      5.89 o 
  -4  16   7        9.97        8.80      3.48 o 
  -3  16   7      118.60      129.63      8.10 o 
  -2  16   7       67.16       61.89      4.43 o 
  -1  16   7        0.09        0.67      2.10 o 
   0  16   7       48.33       50.36      3.90 o 
   1  16   7       20.13       18.88      2.86 o 
   2  16   7       60.45       58.55      4.77 o 
   3  16   7      142.52      137.16      7.53 o 
   4  16   7        2.94        4.98      2.65 o 
   5  16   7       16.08       18.75      4.67 o 
   6  16   7        4.51        3.21      3.62 o 
  -8  17   7       26.50       28.88      7.94 o 
  -7  17   7       39.17       39.44      9.01 o 
  -6  17   7      108.04      104.51     11.88 o 
  -5  17   7       16.85       20.51      4.47 o 
  -4  17   7       34.50       26.31      4.83 o 
  -3  17   7      281.19      292.31     14.05 o 
  -2  17   7      117.02      118.74     12.51 o 
  -1  17   7       37.66       33.44      3.47 o 
   0  17   7       29.39       26.28      3.22 o 
   1  17   7       38.79       37.54      3.61 o 
   2  17   7       60.05       63.66      5.02 o 
   3  17   7        5.91        3.43      3.69 o 
   4  17   7       26.70       34.26      5.45 o 
  -5  18   7      170.06      162.28     15.09 o 
  -4  18   7       29.58       32.96      7.81 o 
  -3  18   7       51.58       48.01      8.75 o 
  -2  18   7      226.79      250.81     11.41 o 
  -1  18   7      208.99      231.74     11.00 o 
   0  18   7        5.54        6.95      3.51 o 
   1  18   7        7.83        9.35      4.19 o 
   2  18   7        3.35        2.55      3.97 o 
 -17   0   8       15.06       18.61      7.13 o 
 -16   0   8      194.46      196.95     15.46 o 
 -15   0   8      263.99      284.51     17.55 o 
 -14   0   8        0.13       -3.59      3.70 o 
 -13   0   8       37.11       27.95      8.68 o 
 -12   0   8      616.44      588.76     17.96 o 
 -11   0   8        2.89        1.07      2.02 o 
 -10   0   8     1121.66     1079.65     27.11 o 
  -9   0   8      206.95      177.52     14.06 o 
  -8   0   8       43.16       41.49      5.69 o 
  -7   0   8     1439.46     1368.89     31.75 o 
  -6   0   8       43.57       48.87      9.98 o 
  -5   0   8      260.85      197.80      7.33 o 
  -4   0   8     3491.44     3492.24    110.47 o 
  -2   0   8       10.94        1.54      2.06 o 
  -1   0   8      321.54      330.07     12.31 o 
   1   0   8      301.50      305.76      9.33 o 
   2   0   8     1676.89     1633.43     36.08 o 
   3   0   8     4376.24     3912.07     81.21 o 
   4   0   8     7660.09     7043.78    143.37 o 
   5   0   8      755.83      721.23     21.63 o 
   6   0   8      344.13      353.75     16.10 o 
   7   0   8        2.08       -1.39      4.23 o 
   8   0   8     1434.80     1355.37     44.96 o 
   9   0   8        8.81        7.45      3.48 o 
  10   0   8      155.67      174.81     14.21 o 
  11   0   8      302.26      313.37     18.19 o 
  12   0   8      145.27      131.51     13.34 o 
  13   0   8        0.03       -4.46      4.46 o 
  14   0   8      256.68      221.89     16.38 o 
 -17   1   8       15.12       12.25      4.69 o 
 -16   1   8      280.86      291.18     18.73 o 
 -15   1   8       79.50       85.97      7.81 o 
 -14   1   8      178.69      179.93      8.68 o 
 -13   1   8       83.31       79.54      5.61 o 
 -12   1   8        7.73        6.74      2.02 o 
 -11   1   8       81.45       91.70      3.90 o 
 -10   1   8       64.41       55.05      3.31 o 
  -9   1   8       13.62       13.18      1.69 o 
  -8   1   8     2720.97     2688.31     36.39 o 
  -7   1   8      743.36      709.93     11.52 o 
  -6   1   8      517.90      507.19      8.75 o 
  -5   1   8        6.65        3.50      1.30 o 
  -4   1   8      152.40      128.05      4.30 o 
  -3   1   8       62.17       72.81      4.62 o 
  -2   1   8      532.09      688.56     21.10 o 
  -1   1   8      317.31      338.45      7.90 o 
   0   1   8      246.16      233.84      5.53 o 
   1   1   8     4699.23     4794.06     61.00 o 
   2   1   8      108.69      139.57      3.62 o 
   3   1   8      244.42      233.25     13.43 o 
   4   1   8      103.77      124.76      4.66 o 
   5   1   8      793.07      774.75     13.98 o 
   6   1   8      212.42      179.46      7.79 o 
   7   1   8      986.57      920.82     22.99 o 
   8   1   8        6.09        8.86      3.82 o 
   9   1   8      569.53      593.83     14.52 o 
  10   1   8       91.91      100.60      8.30 o 
  11   1   8        0.71        1.73      4.10 o 
  12   1   8        0.00       -3.49      3.49 o 
  13   1   8      102.12      102.63      8.82 o 
  14   1   8        1.45        0.17      4.19 o 
 -17   2   8        4.09        1.70      4.02 o 
 -16   2   8        2.04       -0.45      3.49 o 
 -15   2   8      106.35      104.91      8.50 o 
 -14   2   8      283.03      308.81     10.48 o 
 -13   2   8       37.10       40.34      3.66 o 
 -12   2   8      375.81      363.68      9.98 o 
 -11   2   8        0.09       -0.79      1.29 o 
 -10   2   8        6.22        6.18      1.51 o 
  -9   2   8      234.89      232.92      5.67 o 
  -8   2   8      154.95      149.41      4.29 o 
  -7   2   8      906.05      861.49     13.47 o 
  -6   2   8      756.09      742.42     17.06 o 
  -4   2   8      371.50      353.86      8.53 o 
  -3   2   8      355.78      356.48     18.32 o 
  -2   2   8      658.74      706.69     13.11 o 
  -1   2   8     1751.62     1960.38     34.37 o 
   0   2   8     1307.53     1246.41     23.42 o 
   1   2   8      187.64      199.89      3.93 o 
   2   2   8      791.65      809.04     10.20 o 
   3   2   8        9.15        5.48      1.14 o 
   4   2   8       69.35       63.77      3.18 o 
   5   2   8       20.45       20.79      2.26 o 
   6   2   8     1342.09     1215.64     27.77 o 
   7   2   8      106.90       94.16      5.38 o 
   8   2   8      328.46      321.95      8.48 o 
   9   2   8        6.45        9.27      2.67 o 
  10   2   8       67.52       73.71      5.67 o 
  11   2   8        2.90       -2.59      4.00 o 
  12   2   8       68.74       63.30      7.10 o 
  13   2   8        7.74        5.95      4.42 o 
 -17   3   8       86.77       78.19      8.11 o 
 -16   3   8       10.82        9.13      4.18 o 
 -15   3   8       55.52       54.30      9.57 o 
 -14   3   8       18.03       14.44      2.84 o 
 -13   3   8      258.68      260.38      7.85 o 
 -12   3   8        4.06        3.34      1.92 o 
 -11   3   8      461.35      460.26     10.34 o 
 -10   3   8       37.35       30.50      2.51 o 
  -9   3   8      300.52      288.38      6.49 o 
  -8   3   8       55.55       65.56      2.70 o 
  -7   3   8      253.66      275.84      5.25 o 
  -6   3   8       88.83       90.65      5.51 o 
  -5   3   8     2534.47     2471.43     37.03 o 
  -4   3   8       65.25       56.35      2.47 o 
  -3   3   8     1633.35     1702.15     21.09 o 
  -2   3   8       69.28       67.17      2.09 o 
  -1   3   8     2564.69     2653.47     47.06 o 
   0   3   8     1698.12     1861.13     24.85 o 
   1   3   8      229.28      241.22      5.07 o 
   2   3   8       69.62       68.14      2.23 o 
   3   3   8      506.73      508.09      7.68 o 
   4   3   8      490.72      461.51      7.49 o 
   5   3   8      226.64      208.43     13.67 o 
   6   3   8       13.11        9.89      3.97 o 
   7   3   8      313.01      309.55      9.10 o 
   8   3   8        6.32        8.39      2.39 o 
   9   3   8      450.36      430.60     10.54 o 
  10   3   8       58.25       47.44      4.73 o 
  11   3   8       48.23       31.76      5.84 o 
  12   3   8       36.01       49.31      8.10 o 
  13   3   8       80.68       69.89      7.43 o 
 -17   4   8       21.26       15.05      7.06 o 
 -16   4   8        1.82        1.16      4.01 o 
 -15   4   8       39.66       36.72      4.62 o 
 -14   4   8      153.90      149.26      8.38 o 
 -13   4   8       49.70       44.63      3.83 o 
 -12   4   8      200.38      197.93      6.64 o 
 -11   4   8       50.89       53.95      3.77 o 
 -10   4   8      188.08      198.62      6.14 o 
  -9   4   8        4.12        3.73      1.33 o 
  -8   4   8      634.34      588.77      9.18 o 
  -7   4   8      103.70       84.37      2.84 o 
  -6   4   8      915.65      926.80     14.09 o 
  -5   4   8       12.72       10.08      1.17 o 
  -4   4   8      154.33      156.83      3.50 o 
  -3   4   8      104.88      107.59      2.55 o 
  -2   4   8      145.24      178.11      4.04 o 
  -1   4   8      650.55      662.00     16.55 o 
   0   4   8     1191.56     1217.80     15.57 o 
   1   4   8     1148.74     1195.90     12.39 o 
   2   4   8       49.10       46.26      2.14 o 
   3   4   8      494.42      505.96      6.84 o 
   4   4   8      365.78      310.38      5.87 o 
   5   4   8       30.09       23.14      2.14 o 
   6   4   8       32.87       30.79      3.70 o 
   7   4   8        0.25       -0.41      1.77 o 
   8   4   8      221.24      211.42      6.17 o 
   9   4   8      107.15      103.02      4.91 o 
  10   4   8        0.44        8.51      2.50 o 
  11   4   8        9.24        1.67      3.37 o 
  12   4   8       28.83       33.78      5.84 o 
  13   4   8       52.86       51.58      6.81 o 
 -17   5   8        0.01       -1.18      5.54 o 
 -16   5   8       14.89        7.76      4.13 o 
 -15   5   8        0.49       -0.66      3.24 o 
 -14   5   8       89.51       87.12      7.70 o 
 -13   5   8      369.18      389.35     12.03 o 
 -12   5   8       65.87       58.12      4.91 o 
 -11   5   8      133.19      128.21      6.12 o 
 -10   5   8      242.74      226.05      7.83 o 
  -9   5   8       70.62       69.98      3.79 o 
  -8   5   8      122.77      120.10      3.93 o 
  -7   5   8      586.00      555.58      8.72 o 
  -6   5   8       58.73       52.79      2.72 o 
  -5   5   8      650.84      633.14     13.63 o 
  -4   5   8      726.47      704.86     10.07 o 
  -3   5   8      893.76      970.94     12.06 o 
  -2   5   8     1206.78     1254.82     15.02 o 
  -1   5   8       11.03       16.66      1.32 o 
   0   5   8       43.37       34.37      1.80 o 
   1   5   8       20.56       27.59      1.43 o 
   2   5   8       23.53       11.16      1.09 o 
   3   5   8       46.46       61.68      2.58 o 
   4   5   8       13.20        6.24      1.25 o 
   5   5   8        1.45        3.07      1.51 o 
   6   5   8       13.51       20.02      2.56 o 
   7   5   8       56.00       55.16      3.49 o 
   8   5   8       61.74       52.88      3.66 o 
   9   5   8       72.36       73.55      4.35 o 
  10   5   8      202.86      207.96      9.99 o 
  11   5   8      162.17      177.73     10.13 o 
  12   5   8       52.33       55.74      6.93 o 
  13   5   8       14.43       12.53      4.88 o 
 -17   6   8        1.79        5.72      5.70 o 
 -16   6   8      129.61      129.62     10.06 o 
 -15   6   8        2.64        4.48      4.01 o 
 -14   6   8       22.56       19.89      6.37 o 
 -13   6   8       24.74       13.67      8.95 o 
 -12   6   8        5.43        7.27      2.67 o 
 -11   6   8        5.24        3.78      2.23 o 
 -10   6   8      418.69      409.23      9.52 o 
  -9   6   8       11.11       13.94      2.19 o 
  -8   6   8      120.68      114.63      4.41 o 
  -7   6   8      261.01      247.43      5.76 o 
  -6   6   8      238.93      196.63      4.34 o 
  -5   6   8      724.45      696.44     10.58 o 
  -4   6   8       60.06       70.70      2.82 o 
  -3   6   8      948.13      894.44     10.59 o 
  -2   6   8        0.51        0.61      0.83 o 
  -1   6   8      314.61      296.24      5.06 o 
   0   6   8       59.31       51.40      2.19 o 
   1   6   8      385.42      336.14      5.20 o 
   2   6   8      392.58      382.34      7.03 o 
   3   6   8      114.14      100.89      2.78 o 
   4   6   8       40.10       49.62      3.05 o 
   5   6   8       39.78       34.83      2.70 o 
   6   6   8      255.80      243.97      6.86 o 
   7   6   8        5.87        5.42      1.98 o 
   8   6   8       24.37       22.05      2.71 o 
   9   6   8       14.20       13.93      2.60 o 
  10   6   8      121.57      128.47      6.49 o 
  11   6   8       19.36       29.19      7.11 o 
  12   6   8        5.14        3.04      4.19 o 
  13   6   8        2.73        0.45      4.17 o 
 -16   7   8       32.03       26.63      5.69 o 
 -15   7   8        2.35        4.48      5.26 o 
 -14   7   8        9.45        8.30      3.81 o 
 -13   7   8        0.73        2.17      5.40 o 
 -12   7   8       16.97       22.87      3.73 o 
 -11   7   8       16.35       15.48      3.05 o 
 -10   7   8       59.74       51.88      3.75 o 
  -9   7   8        0.10        0.99      1.56 o 
  -8   7   8       17.57       10.91      2.03 o 
  -7   7   8        2.99        2.95      1.52 o 
  -6   7   8       76.87       73.48      3.18 o 
  -5   7   8        0.22        2.07      1.17 o 
  -4   7   8      229.06      219.70      4.38 o 
  -3   7   8      536.88      528.59      7.12 o 
  -2   7   8       26.70       25.50      1.98 o 
  -1   7   8      584.55      560.28      8.07 o 
   0   7   8      505.99      510.70      6.65 o 
   1   7   8      145.73      128.09      3.04 o 
   2   7   8      280.50      243.90      4.67 o 
   3   7   8       56.46       62.02      2.74 o 
   4   7   8      643.50      599.51      9.32 o 
   5   7   8       44.03       36.72      2.74 o 
   6   7   8       26.49       30.20      2.51 o 
   7   7   8      159.14      155.78      4.83 o 
   8   7   8       44.98       38.90      3.38 o 
   9   7   8       14.50       13.83      3.00 o 
  10   7   8       32.03       29.87      5.56 o 
  11   7   8        0.34        2.68      3.27 o 
  12   7   8       61.63       58.72      7.10 o 
 -16   8   8        1.68       -3.82      4.02 o 
 -15   8   8        1.38       -1.51      5.57 o 
 -14   8   8        1.36        3.92      3.62 o 
 -13   8   8       32.62       41.94      5.84 o 
 -12   8   8       14.70       13.59      4.01 o 
 -11   8   8        7.48        3.74      2.19 o 
 -10   8   8       35.95       33.87      3.28 o 
  -9   8   8       17.68       16.93      4.60 o 
  -8   8   8        0.30        0.12      1.53 o 
  -7   8   8       82.38       75.62      4.09 o 
  -6   8   8       66.68       69.73      3.18 o 
  -5   8   8       43.06       45.97      3.01 o 
  -4   8   8        6.19        6.34      1.14 o 
  -3   8   8      155.87      154.39      4.46 o 
  -2   8   8      101.46       98.26      2.91 o 
  -1   8   8      194.15      200.41      4.17 o 
   0   8   8      403.75      366.00      5.68 o 
   1   8   8     1627.43     1494.46     16.71 o 
   2   8   8       81.17       82.76      2.87 o 
   3   8   8       28.23       22.25      2.05 o 
   4   8   8        1.17        1.66      1.35 o 
   5   8   8       71.50       62.39      3.85 o 
   6   8   8       12.28       13.78      2.15 o 
   7   8   8       20.87       16.80      2.27 o 
   8   8   8       96.45       97.30      4.82 o 
   9   8   8       70.94       75.46      5.83 o 
  10   8   8       24.15       27.07      4.64 o 
  11   8   8       51.14       57.04      6.50 o 
  12   8   8        3.29        2.90      6.05 o 
 -15   9   8       58.20       59.55      8.92 o 
 -14   9   8       49.85       41.18      6.14 o 
 -13   9   8      209.99      198.76     24.87 o 
 -12   9   8      223.67      258.83     11.78 o 
 -11   9   8       11.87        8.79      2.56 o 
 -10   9   8        7.40        7.45      2.38 o 
  -9   9   8       94.25      103.72      5.09 o 
  -8   9   8      328.03      344.01      8.72 o 
  -7   9   8      158.13      162.82      5.63 o 
  -6   9   8       62.04       62.69      3.90 o 
  -5   9   8      198.03      217.24      6.06 o 
  -4   9   8      169.43      179.65      6.29 o 
  -3   9   8       76.16       80.56      2.62 o 
  -2   9   8     1275.37     1295.46     16.13 o 
  -1   9   8      300.79      301.22      5.94 o 
   0   9   8      112.83       94.97      3.04 o 
   1   9   8      186.97      182.57      4.97 o 
   2   9   8        4.48        1.22      1.31 o 
   3   9   8       18.47       20.64      2.47 o 
   4   9   8       17.88       19.55      2.41 o 
   5   9   8       56.67       59.80      4.07 o 
   6   9   8       92.48       92.45      5.17 o 
   7   9   8      174.26      172.23      6.54 o 
   8   9   8        1.15       -2.22      2.22 o 
   9   9   8       18.67       15.28      4.38 o 
  10   9   8       43.20       53.47      6.27 o 
  11   9   8        3.51        9.14      4.54 o 
 -15  10   8      128.75      141.87     10.94 o 
 -14  10   8        6.64        4.71      4.15 o 
 -13  10   8        0.03        0.87      3.99 o 
 -12  10   8      219.92      212.95     10.83 o 
 -11  10   8       47.58       50.29      5.18 o 
 -10  10   8      124.86      120.09      5.95 o 
  -9  10   8        0.14       -1.15      1.92 o 
  -8  10   8      434.45      463.20     11.38 o 
  -7  10   8      226.50      240.94      7.66 o 
  -6  10   8      226.76      226.18      6.57 o 
  -5  10   8       30.62       31.19      2.77 o 
  -4  10   8      267.75      272.13      7.14 o 
  -3  10   8      109.75      115.40      3.33 o 
  -2  10   8       37.91       39.11      3.22 o 
  -1  10   8       50.98       58.02      3.21 o 
   0  10   8      305.87      303.62      6.81 o 
   1  10   8      142.65      135.74      4.46 o 
   2  10   8     1071.31     1039.29     16.19 o 
   3  10   8       14.41       11.40      1.92 o 
   4  10   8       46.24       53.17      3.80 o 
   5  10   8       12.64       10.15      2.28 o 
   6  10   8       71.90       65.49      4.48 o 
   7  10   8       19.98       20.18      3.44 o 
   8  10   8      233.68      217.43      8.74 o 
   9  10   8       33.34       41.67      5.54 o 
  10  10   8       36.47       40.64      5.39 o 
  11  10   8        7.59       10.00      5.45 o 
 -14  11   8      197.24      207.55     11.68 o 
 -13  11   8       23.68        9.71      4.50 o 
 -12  11   8       28.43       29.70      4.30 o 
 -11  11   8      277.96      303.92     10.36 o 
 -10  11   8      267.74      272.58     10.10 o 
  -9  11   8        0.35        0.08      2.08 o 
  -8  11   8       38.05       39.06      4.11 o 
  -7  11   8      197.73      211.47      9.80 o 
  -6  11   8      118.48      128.72      5.90 o 
  -5  11   8      172.04      176.96      6.73 o 
  -4  11   8        2.68        0.45      1.59 o 
  -3  11   8       18.43       17.98      2.27 o 
  -2  11   8       78.11       72.09      3.96 o 
  -1  11   8        0.62       -0.04      1.39 o 
   0  11   8        6.10        3.35      1.54 o 
   1  11   8      214.45      212.91      8.09 o 
   2  11   8      114.12      120.03      4.40 o 
   3  11   8      329.57      341.20      7.22 o 
   4  11   8       73.16       67.49      4.43 o 
   5  11   8      112.01      115.58      8.73 o 
   6  11   8      148.03      143.86      7.50 o 
   7  11   8       44.70       36.08      4.36 o 
   8  11   8       34.45       41.95      7.90 o 
   9  11   8      149.63      174.48      7.77 o 
  10  11   8        0.88        3.00      3.02 o 
 -14  12   8       89.75       77.68     11.74 o 
 -13  12   8       73.16       80.34     11.46 o 
 -12  12   8      351.29      365.41     14.45 o 
 -11  12   8        0.05       -2.28      3.42 o 
 -10  12   8        8.62       12.56      8.05 o 
  -9  12   8      149.13      162.57      9.03 o 
  -8  12   8      466.90      489.36     13.49 o 
  -7  12   8      237.81      248.34     10.88 o 
  -6  12   8      205.16      214.29      7.96 o 
  -5  12   8       74.02       84.67      9.47 o 
  -4  12   8      322.30      325.93      9.75 o 
  -3  12   8        3.38        1.70      1.72 o 
  -2  12   8        0.09        0.30      1.64 o 
  -1  12   8       26.87       21.45      2.34 o 
   0  12   8      855.62      851.12     14.18 o 
   1  12   8      133.08      121.83      6.09 o 
   2  12   8      144.83      141.65      5.56 o 
   3  12   8       18.36       16.10      2.09 o 
   4  12   8      261.08      261.98      7.99 o 
   5  12   8       44.00       37.28      4.11 o 
   6  12   8       40.78       37.37      5.44 o 
   7  12   8        5.25        2.94      3.04 o 
   8  12   8      422.22      451.04     21.38 o 
   9  12   8        0.87        1.92      2.70 o 
  10  12   8       19.61       19.58      4.71 o 
 -13  13   8      338.62      363.51     21.97 o 
 -12  13   8      283.05      328.17     14.04 o 
 -11  13   8       90.46       85.05      8.06 o 
 -10  13   8        3.54        2.43      4.20 o 
  -9  13   8        4.76        8.64      3.77 o 
  -8  13   8        2.71        0.81      3.17 o 
  -7  13   8      378.69      399.91     14.79 o 
  -6  13   8        5.59        5.39      3.12 o 
  -5  13   8      424.78      429.39     19.75 o 
  -4  13   8       11.94       15.73      3.77 o 
  -3  13   8      216.65      225.74      7.52 o 
  -2  13   8       19.19       21.84      2.22 o 
  -1  13   8       31.32       33.02      2.61 o 
   0  13   8        2.42       -1.30      1.60 o 
   1  13   8      615.03      619.19     12.01 o 
   2  13   8        5.39        8.30      2.37 o 
   3  13   8       94.00       87.72      4.60 o 
   4  13   8       15.40       13.96      3.15 o 
   5  13   8       73.90       73.85      4.82 o 
   6  13   8        2.00        3.02      2.48 o 
   7  13   8      214.27      208.43      8.81 o 
   8  13   8       49.81       46.26      4.75 o 
   9  13   8      220.13      231.61     11.24 o 
 -12  14   8       73.05       70.98      9.88 o 
 -11  14   8       34.98       28.00      5.65 o 
 -10  14   8       64.42       66.02      7.19 o 
  -9  14   8       82.19       87.30      7.88 o 
  -8  14   8       13.33        9.04      4.06 o 
  -7  14   8        9.11       21.89      6.35 o 
  -6  14   8      591.17      608.48     25.93 o 
  -5  14   8       83.60       92.98      7.40 o 
  -4  14   8       72.96       61.17      8.33 o 
  -3  14   8       12.59       18.23      2.82 o 
  -2  14   8      170.18      171.57      5.03 o 
  -1  14   8       59.08       61.32      3.47 o 
   0  14   8      192.44      196.90      5.45 o 
   1  14   8       76.83       77.83      3.90 o 
   2  14   8       63.36       61.88      3.64 o 
   3  14   8        4.99        3.69      2.23 o 
   4  14   8       31.69       33.35      3.56 o 
   5  14   8        9.53       15.29      3.17 o 
   6  14   8       47.95       48.74      4.71 o 
   7  14   8       78.06       78.19      5.76 o 
   8  14   8       79.84       86.75      7.71 o 
 -11  15   8       28.66       32.61      9.36 o 
 -10  15   8        8.22       15.77      4.71 o 
  -9  15   8      108.97      108.75     21.42 o 
  -8  15   8       61.83       57.59      6.86 o 
  -7  15   8      330.12      330.22     18.73 o 
  -6  15   8        5.57        6.07      5.22 o 
  -5  15   8      562.13      581.66     51.59 o 
  -4  15   8       17.02       13.98      4.39 o 
  -3  15   8       54.91       52.81      4.29 o 
  -2  15   8        4.06        2.48      1.76 o 
  -1  15   8      301.72      308.42      7.61 o 
   0  15   8       38.70       36.19      3.20 o 
   1  15   8      223.66      236.92      7.15 o 
   2  15   8        8.21        6.95      2.56 o 
   3  15   8       55.53       49.94      5.31 o 
   4  15   8        3.53        4.14      2.59 o 
   5  15   8       18.86       19.93      3.51 o 
   6  15   8       32.13       39.18      5.89 o 
   7  15   8       46.24       39.73      5.64 o 
  -9  16   8       27.88       32.78      6.11 o 
  -8  16   8       74.88       73.97     16.26 o 
  -7  16   8       31.20       34.42      7.94 o 
  -6  16   8      234.22      224.00     15.61 o 
  -5  16   8        0.24       -4.04      4.04 o 
  -4  16   8      275.19      270.67     16.86 o 
  -3  16   8      112.63      111.66      8.76 o 
  -2  16   8       14.09        9.54      2.90 o 
  -1  16   8        4.25        5.67      2.43 o 
   0  16   8       43.92       49.21      4.61 o 
   1  16   8       74.23       68.63      5.60 o 
   2  16   8      276.21      280.61      9.35 o 
   3  16   8        2.44        2.46      2.67 o 
   4  16   8       15.22       12.67      3.24 o 
   5  16   8       50.15       52.34      6.26 o 
  -7  17   8       39.42       40.30      8.61 o 
  -6  17   8       28.90        7.29      5.91 o 
  -5  17   8       97.74       93.40      7.80 o 
  -4  17   8       61.29       66.22      6.63 o 
  -3  17   8       23.43       27.95      4.90 o 
  -2  17   8       27.68       29.42      5.59 o 
  -1  17   8       29.38       28.07      3.37 o 
   0  17   8        7.40        7.05      2.57 o 
   1  17   8       21.92       27.28      3.82 o 
   2  17   8       18.32       16.77      4.51 o 
   3  17   8      190.44      212.70     12.75 o 
   4  17   8       41.52       37.30      8.12 o 
  -4  18   8        6.32        7.09      5.70 o 
  -3  18   8       23.30       26.92      7.69 o 
  -2  18   8       47.99       48.72      6.23 o 
  -1  18   8       15.39       12.55      4.30 o 
   0  18   8        2.97        0.38      3.53 o 
 -17   1   9       32.08       34.14      6.28 o 
 -16   1   9        0.03       -1.82      4.22 o 
 -15   1   9        6.09        1.61      3.63 o 
 -14   1   9       25.33       32.23      4.21 o 
 -13   1   9        5.74        8.06      3.10 o 
 -12   1   9        1.02        2.74      1.91 o 
 -11   1   9        2.76        1.39      1.72 o 
 -10   1   9      590.15      596.72     10.99 o 
  -9   1   9      155.34      136.58      4.99 o 
  -8   1   9       29.04       37.26      4.16 o 
  -7   1   9      650.31      623.70      9.45 o 
  -6   1   9      239.04      221.60      6.61 o 
  -5   1   9       72.39       56.47      2.51 o 
  -4   1   9      182.89      195.50      5.06 o 
  -3   1   9      282.54      314.20      5.96 o 
  -2   1   9     1159.72     1237.99     19.20 o 
  -1   1   9      825.32      918.44     15.51 o 
   0   1   9       24.58       10.15      1.51 o 
   1   1   9      548.54      535.06      9.01 o 
   2   1   9      120.05      120.27      3.44 o 
   3   1   9      407.30      383.07      7.23 o 
   4   1   9       25.53       32.51      3.11 o 
   5   1   9       62.53       56.30      4.08 o 
   6   1   9      169.54      148.64      7.57 o 
   7   1   9        0.47        0.95      3.35 o 
   8   1   9       31.15       20.93      3.81 o 
   9   1   9        9.53       14.61      4.55 o 
  10   1   9        2.35       -2.32      3.08 o 
  11   1   9       40.93       36.61      6.22 o 
  12   1   9       35.60       38.70      6.30 o 
  13   1   9        0.64       -3.81      3.81 o 
 -17   2   9        4.44        6.06      4.51 o 
 -16   2   9        8.79       12.63      4.61 o 
 -15   2   9       75.14       85.83      7.97 o 
 -14   2   9      214.71      219.68     10.37 o 
 -13   2   9        2.42        0.52      2.40 o 
 -12   2   9      710.97      712.94     14.56 o 
 -11   2   9      391.05      379.85      8.36 o 
 -10   2   9       18.84       22.73      2.31 o 
  -9   2   9       15.43       16.82      2.75 o 
  -8   2   9        1.42        1.26      1.14 o 
  -7   2   9       13.85       15.78      1.52 o 
  -6   2   9     1157.30     1123.81     16.92 o 
  -5   2   9        1.64        4.17      1.60 o 
  -4   2   9      171.59      151.85      3.85 o 
  -3   2   9      165.92      154.08      4.39 o 
  -2   2   9      147.41      150.50      3.96 o 
   0   2   9      623.58      603.67     15.71 o 
   1   2   9     3454.84     3254.23     33.30 o 
   2   2   9     4232.55     3972.33     40.30 o 
   3   2   9       59.72       48.35      2.96 o 
   4   2   9       23.97       24.92      3.20 o 
   5   2   9      387.70      361.96      8.28 o 
   6   2   9      270.10      258.32      9.72 o 
   7   2   9      162.64      135.03      6.14 o 
   8   2   9       15.61       18.10      5.31 o 
   9   2   9      484.92      506.67     22.87 o 
  10   2   9      188.77      187.13      8.29 o 
  11   2   9        0.46       -1.41      8.80 o 
  12   2   9      166.10      184.52     18.13 o 
  13   2   9        1.25       -1.55      4.11 o 
 -17   3   9       51.49       52.61      7.13 o 
 -16   3   9       73.03       69.52      7.77 o 
 -15   3   9       11.20       12.79      4.26 o 
 -14   3   9        8.29        1.15      3.31 o 
 -13   3   9        1.25        1.02      2.04 o 
 -12   3   9       36.75       31.66      3.19 o 
 -11   3   9      214.17      228.43      8.65 o 
 -10   3   9      766.31      727.26     12.77 o 
  -9   3   9      189.26      200.88      5.61 o 
  -8   3   9      300.95      285.04      5.66 o 
  -7   3   9        2.80        2.50      1.33 o 
  -6   3   9     1116.01     1089.34     14.71 o 
  -5   3   9        0.32        1.26      1.04 o 
  -4   3   9      525.26      533.61      8.16 o 
  -3   3   9      974.30      969.75     14.37 o 
  -2   3   9        5.49        5.29      0.90 o 
  -1   3   9      495.79      527.99      8.72 o 
   0   3   9     1509.03     1434.25     16.65 o 
   1   3   9      122.03      124.45      3.09 o 
   2   3   9      156.47      167.43      3.62 o 
   3   3   9      453.68      458.39      6.96 o 
   4   3   9      691.86      710.19     13.14 o 
   5   3   9      119.34      117.05      4.49 o 
   6   3   9      196.88      177.98      6.61 o 
   7   3   9      124.68      139.05      6.30 o 
   8   3   9        7.53       11.97      2.59 o 
   9   3   9        5.60       13.68      3.03 o 
  10   3   9        2.08       -2.98      2.98 o 
  11   3   9      158.59      167.19     10.45 o 
  12   3   9       39.26       35.41      6.18 o 
  13   3   9        0.81       -4.86      6.68 o 
 -17   4   9        5.36       13.78      6.90 o 
 -16   4   9      203.87      222.90     17.05 o 
 -15   4   9       79.86       80.19      6.19 o 
 -14   4   9       60.54       56.93      5.18 o 
 -13   4   9        1.10       -0.07      1.98 o 
 -12   4   9        8.11        9.36      2.95 o 
 -11   4   9      309.22      315.15      8.38 o 
 -10   4   9      519.34      520.15     11.21 o 
  -9   4   9       22.99       28.49      2.39 o 
  -8   4   9       34.14       42.64      2.63 o 
  -7   4   9     1146.59     1081.68     14.82 o 
  -6   4   9      601.18      573.22      8.90 o 
  -5   4   9      949.85      887.78     11.68 o 
  -4   4   9     1039.68     1062.94     15.76 o 
  -3   4   9        2.49        0.89      0.80 o 
  -2   4   9     1731.61     1738.87     21.84 o 
  -1   4   9      333.98      334.77      5.00 o 
   0   4   9      130.16      120.88      2.60 o 
   1   4   9      586.11      554.80      6.87 o 
   2   4   9      471.77      423.11      6.11 o 
   3   4   9       40.97       48.38      3.32 o 
   4   4   9     1807.95     1676.95     21.44 o 
   5   4   9      307.24      300.48      7.43 o 
   6   4   9       20.85       18.38      2.98 o 
   7   4   9       98.14       91.34      4.95 o 
   8   4   9       15.65       17.02      2.57 o 
   9   4   9       40.37       37.87      3.49 o 
  10   4   9      221.01      219.66      7.83 o 
  11   4   9       21.61       21.76      5.58 o 
  12   4   9       42.92       41.55      8.44 o 
  13   4   9       40.57       39.91      6.51 o 
 -17   5   9       85.07       43.40      9.81 o 
 -16   5   9       45.30       42.70      6.36 o 
 -15   5   9      135.98      154.47     11.83 o 
 -14   5   9        9.61        8.49      3.83 o 
 -13   5   9      118.89      108.09      6.96 o 
 -12   5   9        5.43        3.30      2.38 o 
 -11   5   9      326.66      343.28     10.61 o 
 -10   5   9      155.89      162.13      6.80 o 
  -9   5   9      586.43      606.17     12.10 o 
  -8   5   9      165.72      165.52      4.77 o 
  -7   5   9     1024.73     1066.30     16.36 o 
  -6   5   9      264.85      246.38      5.68 o 
  -5   5   9     2633.28     2603.55     31.64 o 
  -4   5   9       14.79       16.80      1.54 o 
  -3   5   9     3376.11     3423.22     35.04 o 
  -2   5   9       34.16       39.02      1.85 o 
  -1   5   9      561.83      549.44      9.22 o 
   0   5   9      293.33      312.32      4.56 o 
   1   5   9      532.70      542.17      7.27 o 
   2   5   9      695.64      644.09      8.37 o 
   3   5   9     1083.76     1005.39     12.75 o 
   4   5   9      167.02      160.19      4.25 o 
   5   5   9      671.40      655.22     11.17 o 
   6   5   9      282.24      284.95      8.47 o 
   7   5   9      132.19      138.17      5.54 o 
   8   5   9      174.64      169.72      5.91 o 
   9   5   9       61.28       60.57      4.21 o 
  10   5   9       77.74       79.91      5.40 o 
  11   5   9      176.01      168.98     10.13 o 
  12   5   9       12.05       12.16      4.99 o 
 -16   6   9      139.99      138.72     20.60 o 
 -15   6   9       91.45       80.78      7.96 o 
 -14   6   9       35.62       33.33      5.50 o 
 -13   6   9        7.73        6.37      3.40 o 
 -12   6   9        7.48        7.05      3.51 o 
 -11   6   9       51.35       56.67      6.90 o 
 -10   6   9      645.99      652.91     13.12 o 
  -9   6   9      211.15      209.48      7.80 o 
  -8   6   9      509.88      496.51      9.43 o 
  -7   6   9      203.87      198.43      5.26 o 
  -6   6   9      126.24      139.81      4.26 o 
  -5   6   9        7.41        4.77      1.20 o 
  -4   6   9     1688.66     1697.47     18.55 o 
  -3   6   9        0.39       -0.59      0.79 o 
  -2   6   9     1721.48     1688.62     18.46 o 
  -1   6   9       19.41       17.78      1.48 o 
   0   6   9       27.22       23.90      1.57 o 
   1   6   9       29.29       25.80      1.49 o 
   2   6   9       96.63      103.14      3.31 o 
   3   6   9        8.98        4.65      1.16 o 
   4   6   9      395.93      395.04      7.74 o 
   5   6   9      429.66      406.14      8.11 o 
   6   6   9      249.10      242.54      9.04 o 
   7   6   9       22.23       20.94      2.67 o 
   8   6   9       96.24      103.68      5.07 o 
   9   6   9       45.85       40.72      4.24 o 
  10   6   9      180.11      180.32      7.29 o 
  11   6   9        4.59        0.58      3.29 o 
  12   6   9       11.65       10.48      5.29 o 
 -16   7   9       19.55       15.91      5.28 o 
 -15   7   9      310.15      316.53     14.03 o 
 -14   7   9      268.96      281.65     12.82 o 
 -13   7   9        6.75        2.23      3.23 o 
 -12   7   9       51.38       41.71      4.56 o 
 -11   7   9      622.28      610.73     15.75 o 
 -10   7   9       24.86       25.12      2.87 o 
  -9   7   9      445.13      451.64     10.22 o 
  -8   7   9      485.19      499.80     10.74 o 
  -7   7   9      375.51      385.31      8.81 o 
  -6   7   9      585.44      571.40     10.21 o 
  -5   7   9      582.06      607.96      9.50 o 
  -4   7   9      776.30      798.04      9.93 o 
  -3   7   9     1674.05     1753.64     19.26 o 
  -2   7   9      944.00      933.60     12.17 o 
  -1   7   9      225.89      211.44      4.37 o 
   0   7   9       50.61       50.31      2.08 o 
   1   7   9      146.61      152.45      4.37 o 
   2   7   9       10.78       15.97      1.57 o 
   3   7   9      690.38      650.43      9.37 o 
   4   7   9        0.07       -0.61      1.37 o 
   5   7   9      537.49      561.80     11.51 o 
   6   7   9      239.26      236.56      7.12 o 
   7   7   9      193.37      204.73      6.31 o 
   8   7   9      121.60      133.34      6.02 o 
   9   7   9      414.37      451.39     15.50 o 
  10   7   9        4.76       -3.15      3.22 o 
  11   7   9       92.32       89.77      6.61 o 
  12   7   9      169.86      163.09     10.39 o 
 -16   8   9       29.47       28.52     10.71 o 
 -15   8   9      118.29      105.92      9.18 o 
 -14   8   9      141.08      156.67     17.47 o 
 -13   8   9        7.38        9.44      3.85 o 
 -12   8   9      391.21      402.83     14.93 o 
 -11   8   9      180.94      179.08      7.82 o 
 -10   8   9      825.24      833.46     16.17 o 
  -9   8   9       14.19       12.29      2.38 o 
  -8   8   9      453.09      452.14     15.94 o 
  -7   8   9       14.11       16.13      2.27 o 
  -6   8   9      148.97      166.65      5.48 o 
  -5   8   9      244.30      239.32      5.23 o 
  -4   8   9      353.29      365.04      6.79 o 
  -3   8   9      305.72      292.25      5.38 o 
  -2   8   9      432.63      432.97      6.97 o 
  -1   8   9      646.48      644.29      9.31 o 
   0   8   9     1439.62     1416.38     16.13 o 
   1   8   9       47.32       34.20      2.10 o 
   2   8   9      161.79      171.48      4.42 o 
   3   8   9       59.05       54.24      3.10 o 
   4   8   9      177.09      176.56      5.08 o 
   5   8   9       69.47       77.86      4.42 o 
   6   8   9      397.56      399.11      9.98 o 
   7   8   9      287.43      293.45      8.73 o 
   8   8   9      245.49      258.18      8.16 o 
   9   8   9        0.61       -2.51      2.51 o 
  10   8   9       90.06       86.08     17.75 o 
  11   8   9       93.27      104.19     12.09 o 
 -15   9   9       57.12       48.41     12.49 o 
 -14   9   9       94.92       93.61      8.72 o 
 -13   9   9      127.10      133.73      9.90 o 
 -12   9   9       32.76       40.85      5.80 o 
 -11   9   9      147.40      152.97      7.34 o 
 -10   9   9       35.23       32.77      3.47 o 
  -9   9   9      199.58      223.21      7.13 o 
  -8   9   9       40.61       45.29      3.60 o 
  -7   9   9        9.48        9.19      2.14 o 
  -6   9   9       10.77       11.15      2.16 o 
  -5   9   9       49.33       47.30      3.01 o 
  -4   9   9        2.53        2.95      1.29 o 
  -3   9   9       52.75       62.40      2.73 o 
  -2   9   9      414.44      423.44      7.00 o 
  -1   9   9        0.41        1.27      1.11 o 
   0   9   9      272.93      279.99      5.06 o 
   1   9   9      293.37      303.35      5.75 o 
   2   9   9      160.51      146.14      4.07 o 
   3   9   9       12.70       15.55      2.24 o 
   4   9   9        4.84        4.55      1.88 o 
   5   9   9      228.21      222.76      8.14 o 
   6   9   9       58.40       52.78      4.18 o 
   7   9   9       22.62       30.17      3.97 o 
   8   9   9        0.44        1.58      3.39 o 
   9   9   9       82.40       97.42     11.26 o 
  10   9   9        2.72        0.06      5.02 o 
  11   9   9      138.23      139.26     13.55 o 
 -15  10   9        3.08       -1.71      3.91 o 
 -14  10   9       25.34       30.15      5.85 o 
 -13  10   9       38.33       35.92      5.89 o 
 -12  10   9      196.74      197.00     10.68 o 
 -11  10   9        4.62        0.43      2.57 o 
 -10  10   9      402.54      422.96     10.74 o 
  -9  10   9        9.31        3.62      2.10 o 
  -8  10   9      102.11      110.63      5.55 o 
  -7  10   9      150.52      163.65      9.34 o 
  -6  10   9        0.86       -0.69      1.65 o 
  -5  10   9        0.11       -0.30      1.57 o 
  -4  10   9        0.64        2.14      1.50 o 
  -3  10   9      221.35      240.75      5.92 o 
  -2  10   9      226.79      240.81      6.23 o 
  -1  10   9      664.54      649.25     10.51 o 
   0  10   9       96.84       97.58      3.90 o 
   1  10   9        2.59        0.82      1.41 o 
   2  10   9      103.50      113.46      4.89 o 
   3  10   9       29.41       22.79      3.30 o 
   4  10   9      208.54      221.43      8.08 o 
   5  10   9      115.45      126.92      5.82 o 
   6  10   9      157.71      160.36      7.30 o 
   7  10   9      183.17      194.21     20.57 o 
   8  10   9      201.18      219.51     20.82 o 
   9  10   9       32.37       31.42      5.23 o 
  10  10   9      220.93      269.83     17.16 o 
 -14  11   9       42.87       40.70      8.53 o 
 -13  11   9       88.73       90.15      8.56 o 
 -12  11   9       24.90       26.41      4.17 o 
 -11  11   9        5.56       -0.57      2.70 o 
 -10  11   9      159.24      167.13      7.72 o 
  -9  11   9      261.61      268.47      9.53 o 
  -8  11   9        8.32        8.47      2.80 o 
  -7  11   9        6.80        6.69      2.54 o 
  -6  11   9       13.75       11.45      7.68 o 
  -5  11   9       62.46       65.00      6.20 o 
  -4  11   9      221.00      254.61      8.25 o 
  -3  11   9       17.47       10.08      2.04 o 
  -2  11   9       32.44       29.49      2.61 o 
  -1  11   9      323.14      340.28      9.32 o 
   0  11   9       13.48        8.72      1.97 o 
   1  11   9        2.77       -0.49      1.47 o 
   2  11   9      153.92      149.14      5.07 o 
   3  11   9       91.39       89.35      4.91 o 
   4  11   9       26.24       29.64      3.25 o 
   5  11   9      119.89      116.80      6.89 o 
   6  11   9        7.62        4.84      2.73 o 
   7  11   9      522.71      532.16     14.69 o 
   8  11   9        5.03       -1.33      3.25 o 
   9  11   9        8.84        9.50      3.98 o 
  10  11   9        0.15        3.32      4.59 o 
 -13  12   9        0.01       -4.74      4.74 o 
 -12  12   9        0.30       -0.33      3.39 o 
 -11  12   9        2.50       -1.32      3.23 o 
 -10  12   9        5.26        8.41      5.23 o 
  -9  12   9      136.40      165.94      9.18 o 
  -8  12   9       88.57      100.16      6.49 o 
  -7  12   9       24.65       24.76      3.68 o 
  -6  12   9       34.47       38.68      6.72 o 
  -5  12   9       89.85       86.30      6.70 o 
  -4  12   9       42.12       42.15      4.08 o 
  -3  12   9        4.81        3.27      1.80 o 
  -2  12   9        0.29       -1.64      1.64 o 
  -1  12   9       35.78       34.14      2.88 o 
   0  12   9       33.44       31.86      2.84 o 
   1  12   9        6.09        4.09      1.81 o 
   2  12   9        1.63        1.46      1.71 o 
   3  12   9        0.99        0.71      1.74 o 
   4  12   9       16.71       18.48      3.32 o 
   5  12   9        2.15        2.55      2.56 o 
   6  12   9       32.87       32.57      4.27 o 
   7  12   9        4.98       -1.44      3.78 o 
   8  12   9       27.71       28.57      5.75 o 
   9  12   9       10.70       15.37      4.62 o 
 -12  13   9      108.94      112.31      9.18 o 
 -11  13   9       37.02       38.90      7.56 o 
 -10  13   9        2.08        0.98      5.10 o 
  -9  13   9       18.69       15.70      4.30 o 
  -8  13   9       70.44       72.57      8.78 o 
  -7  13   9       87.76      112.94     21.22 o 
  -6  13   9       21.33       20.98      5.99 o 
  -5  13   9        0.90       -0.36      3.98 o 
  -4  13   9      112.92      117.35      7.64 o 
  -3  13   9      148.46      168.28      6.07 o 
  -2  13   9       35.19       36.07      3.46 o 
  -1  13   9       79.19       84.53      4.35 o 
   0  13   9       10.88       10.81      2.12 o 
   1  13   9        4.22        6.12      2.62 o 
   2  13   9        0.09        2.45      1.60 o 
   3  13   9        5.79        2.80      2.59 o 
   4  13   9       35.16       28.46      5.00 o 
   5  13   9        7.25        9.12      3.45 o 
   6  13   9        0.72       -0.54      2.49 o 
   7  13   9       16.22       15.13      3.45 o 
   8  13   9        3.29        1.11      3.62 o 
 -11  14   9       31.32       30.83      5.58 o 
 -10  14   9       27.61       13.86      4.55 o 
  -9  14   9        1.65        4.90      3.68 o 
  -8  14   9        1.64        0.91      3.32 o 
  -7  14   9       32.74       19.73      4.74 o 
  -6  14   9       64.64       61.43      9.11 o 
  -5  14   9       14.03        9.11      3.79 o 
  -4  14   9        0.16        0.03      2.63 o 
  -3  14   9        0.23        0.03      1.88 o 
  -2  14   9        3.03        2.85      1.76 o 
  -1  14   9      160.04      151.47      4.90 o 
   0  14   9      104.67      105.79      4.53 o 
   1  14   9        3.94        7.72      2.19 o 
   2  14   9       19.96       14.42      2.49 o 
   3  14   9        0.15       -1.54      2.08 o 
   4  14   9        3.56        2.68      2.55 o 
   5  14   9       58.72       70.14      5.44 o 
   6  14   9       17.45       20.91      3.64 o 
   7  14   9        5.86        2.93      3.45 o 
 -10  15   9        2.00        0.11      3.89 o 
  -9  15   9        9.89        5.55      7.99 o 
  -8  15   9       86.51       88.44      8.08 o 
  -7  15   9       15.29       17.59      7.39 o 
  -6  15   9        0.00       -4.30      4.30 o 
  -5  15   9        2.02        1.94      4.91 o 
  -4  15   9       11.01        2.81      4.50 o 
  -3  15   9       68.85       78.97      5.97 o 
  -2  15   9        3.41        3.41      2.24 o 
  -1  15   9        0.61        1.35      1.96 o 
   0  15   9       14.59       13.34      2.49 o 
   1  15   9       18.43       24.67      3.20 o 
   2  15   9       24.67       27.58      4.83 o 
   3  15   9       43.23       48.77      4.69 o 
   4  15   9       42.90       41.68      4.42 o 
   5  15   9      210.84      204.50     10.31 o 
   6  15   9       10.60        7.37      3.74 o 
  -9  16   9       24.38       19.97      5.13 o 
  -8  16   9       16.51       16.68      4.76 o 
  -7  16   9       14.85        8.93      4.33 o 
  -6  16   9        3.61       -0.83      4.99 o 
  -5  16   9       13.27        6.99      5.10 o 
  -4  16   9       16.92       14.99      4.11 o 
  -3  16   9       17.92       16.78      6.61 o 
  -2  16   9       68.20       65.61      5.21 o 
  -1  16   9        4.76        1.78      2.29 o 
   0  16   9       34.66       30.70      3.43 o 
   1  16   9        1.73        0.85      2.31 o 
   2  16   9        1.25        0.49      2.59 o 
   3  16   9        0.17        2.48      3.39 o 
   4  16   9       23.12       14.83      4.45 o 
  -7  17   9       12.13       14.36      4.80 o 
  -6  17   9        7.90       11.56      6.12 o 
  -5  17   9        9.54        3.43      5.39 o 
  -4  17   9        6.15        3.62      5.75 o 
  -3  17   9      225.76      241.82     11.19 o 
  -2  17   9       23.87       21.82      3.71 o 
  -1  17   9       37.10       42.19      4.66 o 
   0  17   9        3.31        3.60      2.97 o 
   1  17   9        0.93       -1.87      3.43 o 
   2  17   9       11.55        8.47      4.18 o 
 -17   0  10       86.59       84.08     12.63 o 
 -16   0  10      254.89      280.40     18.99 o 
 -15   0  10       32.92       28.16      7.27 o 
 -14   0  10     1130.41     1123.82     41.98 o 
 -13   0  10       19.86       11.66      3.74 o 
 -12   0  10        8.22       12.08      3.68 o 
 -11   0  10      420.35      413.12     14.63 o 
 -10   0  10       96.79       88.57      6.78 o 
  -9   0  10        3.64        3.38      2.36 o 
  -8   0  10     1991.44     1918.08     44.01 o 
  -7   0  10      865.43      819.64     18.34 o 
  -6   0  10      528.93      488.61     11.15 o 
  -5   0  10      487.71      423.19     10.05 o 
  -4   0  10      114.10       82.76      5.00 o 
  -3   0  10     3831.62     3636.01    165.61 o 
  -2   0  10      568.86      568.47     12.38 o 
  -1   0  10     2447.33     2350.15     34.80 o 
   0   0  10     3058.77     2905.19     42.28 o 
   1   0  10      706.44      752.58     15.42 o 
   2   0  10      477.01      398.64      9.66 o 
   3   0  10     1029.26      922.87     22.88 o 
   4   0  10       70.63       68.86     11.24 o 
   5   0  10      685.68      601.66     17.03 o 
   6   0  10        8.12        2.33      4.39 o 
   7   0  10     1330.27     1375.70     45.64 o 
   8   0  10      555.57      578.09     25.34 o 
   9   0  10      111.23       97.26     19.29 o 
  10   0  10       21.17       12.78      7.34 o 
  11   0  10        0.83        0.63      6.55 o 
  12   0  10       25.52       12.65      7.02 o 
 -17   1  10        4.86        4.06      4.30 o 
 -16   1  10       13.44        6.64      8.36 o 
 -15   1  10       24.14       28.37      5.27 o 
 -14   1  10       62.33       47.81      5.42 o 
 -13   1  10      422.04      421.68     12.58 o 
 -12   1  10       40.84       37.32      3.61 o 
 -11   1  10       22.88       22.92      2.90 o 
 -10   1  10      638.27      590.43     12.61 o 
  -9   1  10       49.66       39.78      3.20 o 
  -8   1  10      273.64      238.78      6.79 o 
  -7   1  10       15.37       18.31      1.86 o 
  -6   1  10     1865.97     1790.31     22.46 o 
  -5   1  10       37.19       34.32      2.05 o 
  -4   1  10     2053.96     1986.16     24.60 o 
  -3   1  10        0.07        4.90      1.09 o 
  -2   1  10     1397.55     1415.73     21.49 o 
  -1   1  10       36.95       49.48      2.40 o 
   0   1  10       19.87       24.05      1.73 o 
   1   1  10       79.45       98.84      2.60 o 
   2   1  10     2822.62     2762.91     33.55 o 
   3   1  10      763.84      657.73     10.99 o 
   4   1  10      582.24      506.88     10.42 o 
   5   1  10        2.74       -0.80      1.50 o 
   6   1  10      185.16      182.81     13.15 o 
   7   1  10       60.15       44.54      5.52 o 
   8   1  10      171.94      187.21      7.93 o 
   9   1  10       34.26       34.56      4.89 o 
  10   1  10      294.68      291.71     10.42 o 
  11   1  10       61.75       58.48      9.63 o 
  12   1  10       35.24       25.11      5.81 o 
 -17   2  10       63.85       55.75      7.56 o 
 -16   2  10       21.38       16.83      8.00 o 
 -15   2  10        0.32       -2.99      2.99 o 
 -14   2  10       45.40       50.28      5.10 o 
 -13   2  10       71.84       77.86      5.90 o 
 -12   2  10      153.47      162.85      6.28 o 
 -11   2  10      548.46      537.77     10.69 o 
 -10   2  10       11.13        8.95      1.83 o 
  -9   2  10      481.02      444.39      8.94 o 
  -8   2  10      774.45      724.20     11.00 o 
  -7   2  10        5.12        4.76      1.57 o 
  -6   2  10      162.10      137.74      3.69 o 
  -5   2  10     1662.90     1634.40     20.88 o 
  -4   2  10      171.19      177.94      4.04 o 
  -3   2  10      571.20      540.93     16.65 o 
  -2   2  10      348.08      302.52     12.92 o 
  -1   2  10      866.27      913.80     12.71 o 
   0   2  10      915.78      880.62     11.38 o 
   1   2  10     1014.64     1057.82     12.35 o 
   2   2  10       13.15       17.91      1.52 o 
   3   2  10      787.19      761.61     12.34 o 
   4   2  10      172.32      157.17      5.16 o 
   5   2  10       95.10       89.60      4.98 o 
   6   2  10        3.92       -0.81      2.67 o 
   7   2  10      218.57      212.71     12.69 o 
   8   2  10      124.39      137.11     10.93 o 
   9   2  10      304.43      303.63     13.12 o 
  10   2  10       45.20       43.72      5.10 o 
  11   2  10       28.36       17.36      5.53 o 
  12   2  10        2.92       -2.05      4.41 o 
 -17   3  10       40.13       41.14      6.71 o 
 -16   3  10        7.47       -0.42      3.87 o 
 -15   3  10       42.06       40.84     10.21 o 
 -14   3  10       80.65       76.76      7.38 o 
 -13   3  10       49.30       47.91      5.95 o 
 -12   3  10      696.02      686.51     14.39 o 
 -11   3  10        5.21        5.76      1.89 o 
 -10   3  10       91.80       84.60      4.34 o 
  -9   3  10      663.39      645.21     11.67 o 
  -8   3  10      538.13      527.31      8.77 o 
  -7   3  10     1024.11      953.48     13.52 o 
  -6   3  10      658.49      638.89      9.81 o 
  -5   3  10      770.06      767.48     11.68 o 
  -4   3  10        0.19        1.14      0.92 o 
  -3   3  10       44.62       46.15      2.59 o 
  -2   3  10      652.22      688.98     11.28 o 
  -1   3  10     1613.28     1624.00     20.67 o 
   0   3  10      690.23      678.94      9.29 o 
   1   3  10        6.41        5.50      1.05 o 
   2   3  10      517.81      518.70      7.97 o 
   3   3  10      547.41      497.74      7.59 o 
   4   3  10        0.46        1.11      1.35 o 
   5   3  10        0.56        0.60      1.48 o 
   6   3  10      366.19      341.51      8.51 o 
   7   3  10      183.86      181.46      6.38 o 
   8   3  10      111.73      116.08      8.23 o 
   9   3  10       10.79       14.31      3.47 o 
  10   3  10       21.05       21.81      4.53 o 
  11   3  10        1.31        3.79      4.71 o 
  12   3  10      195.88      204.58     19.65 o 
 -17   4  10        1.54        1.34      5.68 o 
 -16   4  10       33.61       30.45      8.56 o 
 -15   4  10        5.84        4.61      3.98 o 
 -14   4  10       64.18       64.70      5.58 o 
 -13   4  10      445.89      435.63     11.09 o 
 -12   4  10       31.82       32.27      3.45 o 
 -11   4  10      373.41      388.80      9.75 o 
 -10   4  10        9.60        7.32      1.80 o 
  -9   4  10      113.26      106.91      3.67 o 
  -8   4  10      110.72      114.19      3.85 o 
  -7   4  10      180.44      179.78      4.44 o 
  -6   4  10      473.79      463.71      7.83 o 
  -5   4  10      372.31      372.01      6.61 o 
  -4   4  10       26.46       25.58      1.63 o 
  -3   4  10        8.64        4.72      0.98 o 
  -2   4  10       32.73       21.91      1.97 o 
  -1   4  10       41.17       26.50      1.67 o 
   0   4  10      167.63      139.29      2.95 o 
   1   4  10      439.40      426.09      5.86 o 
   2   4  10      364.45      372.99      5.77 o 
   3   4  10      115.51      109.29      4.08 o 
   4   4  10       64.12       67.64      3.14 o 
   5   4  10       69.30       54.66      3.61 o 
   6   4  10        0.69       -1.74      1.74 o 
   7   4  10        0.46       -1.50      2.01 o 
   8   4  10       14.86       18.16      2.68 o 
   9   4  10      139.96      136.19      8.37 o 
  10   4  10       88.02       89.44      5.81 o 
  11   4  10      125.85      132.83     13.42 o 
  12   4  10        8.45        3.28      4.91 o 
 -17   5  10        0.60        4.46      6.26 o 
 -16   5  10       64.08       93.35     13.20 o 
 -15   5  10        5.50        4.27      3.76 o 
 -14   5  10        4.62        9.34      3.89 o 
 -13   5  10        8.49        4.76      3.33 o 
 -12   5  10      184.20      156.93      9.99 o 
 -11   5  10        2.31        0.96      2.07 o 
 -10   5  10      106.35      111.35      7.49 o 
  -9   5  10        7.09        6.22      1.67 o 
  -8   5  10      631.03      603.08     10.89 o 
  -7   5  10      281.90      279.54      6.45 o 
  -6   5  10      119.28      129.14      4.11 o 
  -5   5  10       44.78       40.11      2.74 o 
  -4   5  10      573.82      580.28      8.23 o 
  -3   5  10       34.52       26.02      1.69 o 
  -2   5  10      425.45      408.14      6.89 o 
  -1   5  10        0.70        3.20      1.09 o 
   0   5  10      667.37      690.00      8.30 o 
   1   5  10      576.84      546.24      7.52 o 
   2   5  10      140.70      118.68      3.24 o 
   3   5  10       31.08       35.39      2.13 o 
   4   5  10      140.80      155.09      4.34 o 
   5   5  10       47.28       49.42      3.17 o 
   6   5  10        0.50        1.36      1.92 o 
   7   5  10      162.29      175.55      6.45 o 
   8   5  10      238.36      245.08      7.18 o 
   9   5  10       22.86       28.46      6.06 o 
  10   5  10       55.71       55.12      5.51 o 
  11   5  10       10.56        5.10      3.77 o 
  12   5  10       51.35       35.35      6.36 o 
 -16   6  10       22.71       24.24      5.54 o 
 -15   6  10       14.61       15.38      4.88 o 
 -14   6  10       26.59       25.30      5.15 o 
 -13   6  10      310.34      291.44     12.55 o 
 -12   6  10        8.13        7.35      2.73 o 
 -11   6  10      139.59      134.08      6.88 o 
 -10   6  10       14.90        9.64      2.25 o 
  -9   6  10       10.37        8.31      2.02 o 
  -8   6  10       82.04       76.86      4.16 o 
  -7   6  10      205.62      200.79      5.43 o 
  -6   6  10        2.41        1.10      1.24 o 
  -5   6  10       16.00       12.69      1.62 o 
  -4   6  10       12.86       14.98      1.44 o 
  -3   6  10       31.77       28.52      1.80 o 
  -2   6  10     1382.78     1384.67     20.17 o 
  -1   6  10      100.84       79.75      3.04 o 
   0   6  10      120.04       97.98      4.94 o 
   1   6  10       16.95       20.90      1.68 o 
   2   6  10        0.08       -0.97      0.97 o 
   3   6  10        4.44        6.66      1.36 o 
   4   6  10      334.39      330.65      7.12 o 
   5   6  10       26.93       23.86      2.91 o 
   6   6  10      161.69      173.93      6.25 o 
   7   6  10       17.36       19.72      2.74 o 
   8   6  10       22.18       18.65      3.32 o 
   9   6  10        6.10       -0.17      2.72 o 
  10   6  10       66.65       66.88      5.97 o 
  11   6  10       40.56       27.58      4.63 o 
 -16   7  10       68.82       67.11      7.98 o 
 -15   7  10       18.98       13.05      6.16 o 
 -14   7  10        6.24        6.29      3.70 o 
 -13   7  10       10.99        5.78      6.08 o 
 -12   7  10       59.55       52.96      6.21 o 
 -11   7  10        1.18       -0.12      2.29 o 
 -10   7  10       14.24       10.57      2.35 o 
  -9   7  10      415.23      431.95     10.11 o 
  -8   7  10        9.45        8.86      2.03 o 
  -7   7  10      405.34      401.53      8.39 o 
  -6   7  10       26.12       28.57      2.44 o 
  -5   7  10      183.01      183.10      4.49 o 
  -4   7  10        1.40        1.63      1.03 o 
  -3   7  10       33.86       33.06      2.18 o 
  -2   7  10       15.53       13.38      1.49 o 
  -1   7  10       56.68       52.30      2.71 o 
   0   7  10      335.12      298.51      6.01 o 
   1   7  10      152.94      139.93      3.95 o 
   2   7  10        0.12       -0.02      1.16 o 
   3   7  10       25.55       29.11      2.68 o 
   4   7  10        0.01       -1.40      1.40 o 
   5   7  10       17.84       18.14      2.37 o 
   6   7  10        3.98        3.45      2.30 o 
   7   7  10        0.09        2.37      2.32 o 
   8   7  10       13.27        7.39      4.78 o 
   9   7  10        1.12        3.51      2.85 o 
  10   7  10       56.36       50.44      5.41 o 
  11   7  10      101.72      114.96     11.44 o 
 -16   8  10        1.47        4.86      4.33 o 
 -15   8  10       38.39       31.29      6.25 o 
 -14   8  10       48.92       51.14      6.68 o 
 -13   8  10       63.37       70.19      7.36 o 
 -12   8  10        0.02       -2.88      2.88 o 
 -11   8  10      182.37      187.60      8.69 o 
 -10   8  10       10.11        7.18      2.53 o 
  -9   8  10        1.43        0.82      1.83 o 
  -8   8  10       64.32       71.30      4.38 o 
  -7   8  10      184.20      193.68      6.22 o 
  -6   8  10      278.80      269.56      6.54 o 
  -5   8  10       15.91       13.29      1.67 o 
  -4   8  10        1.72        3.33      1.28 o 
  -3   8  10       27.36       30.04      2.17 o 
  -2   8  10        0.86        1.06      1.04 o 
  -1   8  10       28.51       21.93      1.81 o 
   0   8  10        7.75        3.86      1.29 o 
   1   8  10       37.01       39.20      2.46 o 
   2   8  10        8.94        8.17      1.55 o 
   3   8  10        4.28       -0.06      1.57 o 
   4   8  10       15.10       19.04      2.92 o 
   5   8  10      146.52      144.86      9.93 o 
   6   8  10      187.38      204.67      7.13 o 
   7   8  10       45.60       40.45      4.70 o 
   8   8  10        0.31        0.08      3.91 o 
   9   8  10        8.68       10.89      3.65 o 
  10   8  10       44.11       44.80      6.07 o 
  11   8  10        0.44       -2.27      5.68 o 
 -15   9  10        3.99        3.22      4.06 o 
 -14   9  10        4.01        6.35      5.19 o 
 -13   9  10      128.41      125.64      9.85 o 
 -12   9  10       29.96       23.15      6.73 o 
 -11   9  10       61.94       61.51      5.20 o 
 -10   9  10      496.66      500.46     11.81 o 
  -9   9  10       77.70       74.44      4.74 o 
  -8   9  10       10.29        7.08      2.17 o 
  -7   9  10       91.03       98.91      4.98 o 
  -6   9  10       36.45       33.62      3.10 o 
  -5   9  10      335.81      341.83      6.85 o 
  -4   9  10      642.43      642.12     10.38 o 
  -3   9  10      215.60      232.64      4.98 o 
  -2   9  10      129.53      128.03      3.95 o 
  -1   9  10      390.41      397.12      6.44 o 
   0   9  10        1.40        1.45      1.14 o 
   1   9  10       36.44       32.95      2.87 o 
   2   9  10      149.72      151.81      4.30 o 
   3   9  10       14.80       13.49      2.05 o 
   4   9  10       29.73       27.82      3.03 o 
   5   9  10      602.43      611.96     19.22 o 
   6   9  10       87.38       85.50      9.83 o 
   7   9  10      457.40      490.70     17.42 o 
   8   9  10       19.77       19.51      6.43 o 
   9   9  10      103.60       98.03     11.53 o 
  10   9  10      127.34      157.39     14.77 o 
 -14  10  10       99.39      106.62      9.56 o 
 -13  10  10      166.29      161.46     11.73 o 
 -12  10  10      109.53      112.54      9.18 o 
 -11  10  10        2.91        1.59      2.65 o 
 -10  10  10        1.74        0.04      2.69 o 
  -9  10  10       85.81       86.18      5.16 o 
  -8  10  10      211.96      230.11      7.77 o 
  -7  10  10        1.71        3.86      2.02 o 
  -6  10  10       22.63       22.61      2.76 o 
  -5  10  10      876.10      893.43     14.72 o 
  -4  10  10       10.62        8.34      3.06 o 
  -3  10  10      113.62      117.41      4.51 o 
  -2  10  10      483.16      495.77      9.64 o 
  -1  10  10        5.65        5.98      1.61 o 
   0  10  10      141.06      141.38      4.37 o 
   1  10  10       71.21       60.44      3.96 o 
   2  10  10        0.44        0.12      1.75 o 
   3  10  10      186.66      179.72      6.30 o 
   4  10  10        7.36        7.43      3.12 o 
   5  10  10       92.86       78.55      5.72 o 
   6  10  10      191.33      217.92     11.02 o 
   7  10  10       82.11       84.27      8.53 o 
   8  10  10       16.63       24.21      7.02 o 
   9  10  10       93.66      106.25     12.20 o 
  10  10  10        1.11        0.63      5.09 o 
 -14  11  10       12.94       17.66      7.69 o 
 -13  11  10       13.96       20.00      5.25 o 
 -12  11  10      122.22      129.66      7.81 o 
 -11  11  10        3.21        8.02      3.07 o 
 -10  11  10       20.05       14.54      3.53 o 
  -9  11  10       54.26       52.89      4.96 o 
  -8  11  10       77.27       73.41      5.48 o 
  -7  11  10       84.00       94.62      6.02 o 
  -6  11  10       77.96       89.43      5.73 o 
  -5  11  10       71.20       79.59      4.56 o 
  -4  11  10      351.97      370.80     12.73 o 
  -3  11  10       56.08       60.19      4.40 o 
  -2  11  10      101.51      118.05      4.58 o 
  -1  11  10      127.89      137.60      4.48 o 
   0  11  10       29.56       30.31      2.74 o 
   1  11  10        2.19        3.46      1.74 o 
   2  11  10      275.82      281.62      8.36 o 
   3  11  10        2.52        0.20      2.06 o 
   4  11  10       85.53       86.81      6.04 o 
   5  11  10        9.81        6.20      2.88 o 
   6  11  10       39.11       34.92      4.43 o 
   7  11  10       57.42       65.18      6.75 o 
   8  11  10      276.64      290.05     12.54 o 
   9  11  10       17.39       23.35      6.99 o 
 -13  12  10       53.47       52.33      9.81 o 
 -12  12  10       38.75       34.60     11.53 o 
 -11  12  10      123.74      123.51     11.60 o 
 -10  12  10        4.00        5.16      3.68 o 
  -9  12  10       40.69       37.96      6.42 o 
  -8  12  10       12.43       14.90      3.78 o 
  -7  12  10        7.52       10.01      3.17 o 
  -6  12  10      104.85      107.08      7.67 o 
  -5  12  10      491.19      508.46     22.87 o 
  -4  12  10       43.75       41.08      5.03 o 
  -3  12  10      307.99      310.29      8.26 o 
  -2  12  10        3.71        0.99      1.62 o 
  -1  12  10       20.16       22.07      2.55 o 
   0  12  10       86.57       85.85      4.46 o 
   1  12  10      345.22      334.89      8.08 o 
   2  12  10       68.49       66.36      4.57 o 
   3  12  10      642.78      674.10     14.23 o 
   4  12  10        9.39        6.63      2.98 o 
   5  12  10      161.92      152.94      7.55 o 
   6  12  10      259.49      274.64     11.78 o 
   7  12  10       71.06       75.43     11.01 o 
   8  12  10      123.29      128.81      9.32 o 
 -12  13  10       93.84       90.73      8.27 o 
 -11  13  10        9.28        3.63      6.05 o 
 -10  13  10       67.32       74.99     13.90 o 
  -9  13  10        2.53       -0.70      3.17 o 
  -8  13  10        4.53        2.09      3.34 o 
  -7  13  10       59.10       51.66      6.02 o 
  -6  13  10      381.45      416.85     14.62 o 
  -5  13  10       16.62       17.82      9.92 o 
  -4  13  10       11.22        7.76      3.42 o 
  -3  13  10        0.78        3.02      2.07 o 
  -2  13  10        3.01        5.06      1.94 o 
  -1  13  10        3.92        2.30      2.23 o 
   0  13  10      461.88      471.54     10.06 o 
   1  13  10      198.08      204.26      6.54 o 
   2  13  10      424.89      463.03     11.26 o 
   3  13  10      122.97      124.68     10.13 o 
   4  13  10       13.04        6.09      3.01 o 
   5  13  10      129.18      144.28      8.53 o 
   6  13  10       40.92       32.41      5.17 o 
   7  13  10       50.88       39.53      4.57 o 
 -11  14  10       77.92       70.33      7.70 o 
 -10  14  10        0.60        3.45      3.70 o 
  -9  14  10       48.39       61.60     11.70 o 
  -8  14  10        0.04       -1.14      3.15 o 
  -7  14  10      213.63      203.76     10.38 o 
  -6  14  10       40.52       40.45      5.67 o 
  -5  14  10      163.19      160.14     12.70 o 
  -4  14  10        8.08        6.51      3.45 o 
  -3  14  10        0.07        2.10      2.63 o 
  -2  14  10       40.16       41.73      3.07 o 
  -1  14  10      148.06      153.15      5.10 o 
   0  14  10       36.62       34.70      3.69 o 
   1  14  10      223.09      232.79      7.68 o 
   2  14  10       23.73       23.93      3.51 o 
   3  14  10      239.11      253.95     11.11 o 
   4  14  10       92.30       94.91     11.59 o 
   5  14  10        0.85        3.49      2.77 o 
   6  14  10        2.80        0.46      3.19 o 
 -10  15  10       83.53       94.25      8.72 o 
  -9  15  10        3.29       -3.80      3.80 o 
  -8  15  10       54.09       51.73      6.46 o 
  -7  15  10       22.82       16.86      4.64 o 
  -6  15  10      291.59      274.78     20.29 o 
  -5  15  10      226.70      242.25     15.94 o 
  -4  15  10       66.91       69.14     19.34 o 
  -3  15  10        8.27        8.45      3.79 o 
  -2  15  10       14.85       16.14      3.30 o 
  -1  15  10       10.38       10.45      2.44 o 
   0  15  10       80.83       81.90      5.02 o 
   1  15  10      148.03      149.91      6.38 o 
   2  15  10      261.60      260.35     12.51 o 
   3  15  10       15.44       13.46      3.33 o 
   4  15  10       65.34       58.04      5.19 o 
   5  15  10       35.06       34.42      6.27 o 
  -8  16  10       41.48       35.22      5.95 o 
  -7  16  10      186.91      183.81     10.54 o 
  -6  16  10       14.54        4.11      5.12 o 
  -5  16  10      127.21      127.70      9.30 o 
  -4  16  10      151.19      179.82      9.86 o 
  -3  16  10        0.41       -1.97      3.14 o 
  -2  16  10       36.99       34.76      4.95 o 
  -1  16  10        6.68        3.44      2.53 o 
   0  16  10       30.43       32.08      3.63 o 
   1  16  10       89.23       93.37      5.51 o 
   2  16  10       15.76       16.51      4.63 o 
   3  16  10        3.42        0.88      3.67 o 
  -6  17  10       32.83       25.12      7.77 o 
  -5  17  10        0.02       -4.11      4.82 o 
  -4  17  10      177.45      180.42     14.44 o 
  -3  17  10       94.51       73.59     10.70 o 
  -2  17  10       18.50       22.27      7.17 o 
  -1  17  10       48.80       47.75      6.13 o 
   0  17  10        3.41        0.91      2.87 o 
   1  17  10        0.96        2.76      3.58 o 
 -17   1  11        0.55       -3.00      3.90 o 
 -16   1  11       12.74       18.26      6.53 o 
 -15   1  11       46.17       37.80      6.05 o 
 -14   1  11        0.17       -1.45      3.20 o 
 -13   1  11        9.63        7.56      2.60 o 
 -12   1  11       99.16       93.92      5.45 o 
 -11   1  11        2.43       -0.34      1.83 o 
 -10   1  11      183.58      171.29      6.20 o 
  -9   1  11      335.29      318.05      8.48 o 
  -8   1  11      437.87      390.25      9.41 o 
  -7   1  11       26.58       29.38      2.35 o 
  -6   1  11      301.51      284.85      5.68 o 
  -5   1  11       59.30       42.05      2.34 o 
  -4   1  11        1.52        3.25      1.13 o 
  -3   1  11      102.45       92.28      4.62 o 
  -2   1  11       35.02       26.09      2.92 o 
  -1   1  11      192.83      149.96      3.66 o 
   0   1  11      196.44      183.91      7.38 o 
   1   1  11     1304.24     1149.51     15.55 o 
   2   1  11      294.54      251.51      5.24 o 
   3   1  11        8.04        3.09      1.60 o 
   4   1  11        1.04       -0.21      1.61 o 
   5   1  11        9.88       11.97      2.21 o 
   6   1  11       90.00       79.59      6.57 o 
   7   1  11        0.57       -1.90      3.48 o 
   8   1  11       25.23       29.36      4.14 o 
   9   1  11        4.60        8.93      3.57 o 
  10   1  11       56.66       61.27      5.86 o 
  11   1  11       20.56       10.53      5.29 o 
  12   1  11        9.80       -1.72      5.15 o 
 -17   2  11       28.66       36.62      8.87 o 
 -16   2  11      276.11      311.79     14.24 o 
 -15   2  11        2.34       -0.04      3.52 o 
 -14   2  11       71.89       60.05      6.96 o 
 -13   2  11        9.78        5.20      2.79 o 
 -12   2  11      131.09      129.88      5.95 o 
 -11   2  11       16.08       20.13      2.82 o 
 -10   2  11      144.97      140.61      4.93 o 
  -9   2  11      273.58      261.89      6.60 o 
  -8   2  11       24.70       22.28      2.00 o 
  -7   2  11        6.65        4.63      1.29 o 
  -6   2  11      413.87      392.07      7.07 o 
  -5   2  11      820.40      826.86     13.40 o 
  -4   2  11      274.68      228.48      5.99 o 
  -3   2  11      125.25       85.16      3.34 o 
  -2   2  11       24.44       27.21      2.19 o 
  -1   2  11       24.94       40.02      3.03 o 
   0   2  11     1538.90     1471.28     17.73 o 
   1   2  11        3.63        0.05      1.01 o 
   2   2  11       12.54       14.93      1.48 o 
   3   2  11      720.26      646.07     11.16 o 
   4   2  11       16.92       14.28      1.96 o 
   5   2  11      289.73      324.82      9.52 o 
   6   2  11       69.69       75.99      5.20 o 
   7   2  11        0.22        3.63      2.87 o 
   8   2  11        5.40        6.86      4.54 o 
   9   2  11        9.07        5.41      3.92 o 
  10   2  11       95.87      100.23      8.34 o 
  11   2  11       67.87       68.92     15.30 o 
  12   2  11       12.95       -0.04      4.66 o 
 -17   3  11        1.88       -0.05      4.00 o 
 -16   3  11       90.53       87.07     12.10 o 
 -15   3  11        4.79        2.22      3.61 o 
 -14   3  11      132.28      132.08      9.74 o 
 -13   3  11        2.14        0.68      2.38 o 
 -12   3  11       43.04       40.89      3.79 o 
 -11   3  11      109.32      113.81      5.05 o 
 -10   3  11        1.66        0.94      1.58 o 
  -9   3  11      374.76      366.40      8.16 o 
  -8   3  11      989.94      963.84     14.05 o 
  -7   3  11      193.90      169.04      4.42 o 
  -6   3  11      315.93      321.18      6.25 o 
  -5   3  11      215.70      185.18      4.44 o 
  -4   3  11      559.51      561.24     10.93 o 
  -3   3  11        7.92        3.54      1.34 o 
  -2   3  11       15.07       15.70      2.01 o 
  -1   3  11     2041.42     1801.17     21.18 o 
   0   3  11      748.71      664.53      9.35 o 
   1   3  11      545.56      519.95      8.83 o 
   2   3  11       58.52       48.72      2.75 o 
   3   3  11        9.19        6.96      1.36 o 
   4   3  11      352.19      331.21      8.57 o 
   5   3  11        1.24        1.05      1.66 o 
   6   3  11        0.04        0.01      2.02 o 
   7   3  11       75.80       68.80      5.51 o 
   8   3  11       21.24       23.65      4.46 o 
   9   3  11        5.32        6.23      2.82 o 
  10   3  11        0.66       -4.02      4.02 o 
  11   3  11       22.42       13.88      6.47 o 
  12   3  11       84.91       85.96      8.78 o 
 -17   4  11       21.47        9.78      6.76 o 
 -16   4  11        3.61        0.95      5.58 o 
 -15   4  11      102.52       80.85     11.66 o 
 -14   4  11       47.36       53.10      7.83 o 
 -13   4  11      472.01      457.16     13.05 o 
 -12   4  11        2.53        1.17      2.13 o 
 -11   4  11      216.50      215.23      8.70 o 
 -10   4  11       51.08       47.29      3.37 o 
  -9   4  11      275.33      262.80      5.92 o 
  -8   4  11      139.70      134.44      4.12 o 
  -7   4  11     1071.68     1068.12     15.13 o 
  -6   4  11       96.40       86.18      3.25 o 
  -5   4  11      172.17      171.78      4.31 o 
  -4   4  11     1028.16      992.95     12.73 o 
  -3   4  11     1328.62     1257.90     16.86 o 
  -2   4  11       68.09       53.09      2.40 o 
  -1   4  11      690.06      752.56      9.60 o 
   0   4  11      925.22      821.35     10.27 o 
   1   4  11      148.88      134.82      3.25 o 
   2   4  11      154.00      163.43      3.93 o 
   3   4  11       41.54       44.97      2.70 o 
   4   4  11       39.79       37.56      2.81 o 
   5   4  11      196.18      192.35      6.18 o 
   6   4  11       20.74       16.20      2.68 o 
   7   4  11      144.13      134.17      6.10 o 
   8   4  11      264.50      267.86      9.43 o 
   9   4  11        0.26       -2.52      2.67 o 
  10   4  11        8.78        5.66      3.63 o 
  11   4  11      154.55      138.07     10.43 o 
 -16   5  11      179.19      181.56     17.73 o 
 -15   5  11       13.29        5.50      3.86 o 
 -14   5  11      379.77      382.29     15.00 o 
 -13   5  11       22.00       19.83      9.67 o 
 -12   5  11       79.22       67.72      5.60 o 
 -11   5  11      348.32      352.14     11.20 o 
 -10   5  11      615.84      617.51     15.51 o 
  -9   5  11        2.44        2.49      1.56 o 
  -8   5  11      665.48      640.95     11.59 o 
  -7   5  11       44.25       43.76      2.93 o 
  -6   5  11      140.04      150.12      4.60 o 
  -5   5  11       62.62       61.19      2.81 o 
  -4   5  11      763.58      771.50     10.46 o 
  -3   5  11      225.85      236.03      4.69 o 
  -2   5  11     1304.76     1236.15     15.32 o 
  -1   5  11      486.24      480.41      6.91 o 
   0   5  11       87.09       95.82      2.82 o 
   1   5  11       13.15        9.75      1.38 o 
   2   5  11        0.62        0.41      1.12 o 
   3   5  11        0.10       -1.14      1.14 o 
   4   5  11      475.11      462.70      8.35 o 
   5   5  11        0.37       -1.98      1.98 o 
   6   5  11        1.09       -0.65      2.10 o 
   7   5  11      352.64      368.91      9.78 o 
   8   5  11       15.26       11.12      3.11 o 
   9   5  11       33.89       37.08      4.26 o 
  10   5  11      412.68      456.60     13.55 o 
  11   5  11        0.23       -1.74      3.48 o 
 -16   6  11      114.28      112.00      9.70 o 
 -15   6  11      334.14      321.46     26.91 o 
 -14   6  11       46.45       49.26      6.45 o 
 -13   6  11      363.25      393.39     15.25 o 
 -12   6  11        0.78        1.40      3.05 o 
 -11   6  11      105.48       93.69      6.34 o 
 -10   6  11       73.48       77.67      4.64 o 
  -9   6  11     1445.26     1426.39     24.05 o 
  -8   6  11        4.88        3.34      1.58 o 
  -7   6  11      292.16      290.45      8.62 o 
  -6   6  11      339.49      342.14      7.49 o 
  -5   6  11      532.61      573.44     10.42 o 
  -4   6  11       18.04       21.59      2.50 o 
  -3   6  11      265.12      261.41      6.15 o 
  -2   6  11      518.89      549.10     10.03 o 
  -1   6  11     1411.16     1331.65     18.07 o 
   0   6  11        0.72       -0.15      1.11 o 
   1   6  11        0.44        0.44      1.17 o 
   2   6  11      161.20      164.25      4.09 o 
   3   6  11       34.44       33.56      2.27 o 
   4   6  11       12.03       11.92      1.98 o 
   5   6  11      146.88      140.93      5.04 o 
   6   6  11      444.62      458.82     10.82 o 
   7   6  11       46.43       40.75      4.08 o 
   8   6  11      158.25      168.19      6.96 o 
   9   6  11       40.15       35.28      5.15 o 
  10   6  11       55.40       49.88      5.55 o 
  11   6  11      185.26      178.07      8.82 o 
 -16   7  11       88.77       88.46     11.51 o 
 -15   7  11        7.55        5.49      4.09 o 
 -14   7  11      121.63      123.22      9.81 o 
 -13   7  11      173.28      183.76     10.39 o 
 -12   7  11      405.42      441.03     16.03 o 
 -11   7  11        0.42       -1.58      2.99 o 
 -10   7  11      363.48      362.86     14.03 o 
  -9   7  11        0.33        1.12      1.83 o 
  -8   7  11      560.71      540.64     11.67 o 
  -7   7  11       37.89       40.65      2.98 o 
  -6   7  11      513.58      517.30      9.98 o 
  -5   7  11       66.79       68.71      3.52 o 
  -4   7  11      263.76      274.85      6.50 o 
  -3   7  11       35.72       39.81      2.70 o 
  -2   7  11     1007.06      994.54     15.79 o 
  -1   7  11        0.88        0.59      1.23 o 
   0   7  11      161.51      183.74      5.15 o 
   1   7  11      220.28      215.45      5.59 o 
   2   7  11      160.81      172.65      4.63 o 
   3   7  11       67.24       70.87      3.78 o 
   4   7  11      383.88      415.65      8.62 o 
   5   7  11       23.67       26.20      2.88 o 
   6   7  11      345.99      342.66     11.53 o 
   7   7  11      529.78      548.08     12.63 o 
   8   7  11      125.55      121.60      6.51 o 
   9   7  11        0.06       -2.26      3.21 o 
  10   7  11       24.02       19.61      4.48 o 
 -15   8  11      225.11      223.77     23.26 o 
 -14   8  11        0.30       -2.71      3.41 o 
 -13   8  11        9.02        2.33      3.69 o 
 -12   8  11       60.17       66.35      7.13 o 
 -11   8  11      192.68      190.21      7.89 o 
 -10   8  11       29.02       28.75      3.29 o 
  -9   8  11      213.07      221.45      7.12 o 
  -8   8  11      289.28      299.18      8.31 o 
  -7   8  11      460.38      444.58     10.30 o 
  -6   8  11        0.58        0.52      1.48 o 
  -5   8  11       33.73       34.93      2.99 o 
  -4   8  11      475.01      466.45      9.88 o 
  -3   8  11      308.66      316.35      8.21 o 
  -2   8  11       85.99       80.28      3.87 o 
  -1   8  11       73.16       69.42      3.57 o 
   0   8  11      238.67      241.25      6.06 o 
   1   8  11      249.95      252.82      6.24 o 
   2   8  11        5.06        1.34      1.43 o 
   3   8  11      300.46      289.68      7.79 o 
   4   8  11       25.15       22.46      2.89 o 
   5   8  11      585.63      592.83     14.77 o 
   6   8  11      214.79      225.54      8.75 o 
   7   8  11        8.87        8.40      3.41 o 
   8   8  11        1.05       -1.77      3.65 o 
   9   8  11      132.29      124.14      9.37 o 
  10   8  11        0.15       -8.64      8.64 o 
 -15   9  11       36.75       35.01      6.59 o 
 -14   9  11        2.28        4.35      4.35 o 
 -13   9  11        3.35       -0.44      4.88 o 
 -12   9  11       40.03       35.21      8.73 o 
 -11   9  11      235.56      256.75     11.80 o 
 -10   9  11      243.01      244.43      9.00 o 
  -9   9  11        3.50        2.20      2.12 o 
  -8   9  11       90.04       90.67      6.55 o 
  -7   9  11      357.73      365.98      9.34 o 
  -6   9  11       50.75       52.97      3.82 o 
  -5   9  11        3.42        4.50      1.67 o 
  -4   9  11      221.48      232.67      6.21 o 
  -3   9  11       88.79       93.38      3.75 o 
  -2   9  11       91.07       96.31      5.07 o 
  -1   9  11      150.77      151.27      4.90 o 
   0   9  11      576.08      602.95     10.95 o 
   1   9  11       31.74       32.94      2.49 o 
   2   9  11       84.81       84.47      4.07 o 
   3   9  11       67.85       70.28      4.30 o 
   4   9  11      561.09      595.40     12.63 o 
   5   9  11      111.09      113.08      6.67 o 
   6   9  11      430.51      425.52     15.97 o 
   7   9  11       20.32       18.72      4.83 o 
   8   9  11      194.27      206.39     14.50 o 
   9   9  11       13.68       18.10      6.79 o 
  10   9  11        0.70       10.54      6.57 o 
 -14  10  11       16.48       11.59      4.92 o 
 -13  10  11       23.84       17.96      5.10 o 
 -12  10  11        0.82        0.71      5.69 o 
 -11  10  11       24.98       29.38      6.31 o 
 -10  10  11       17.17       17.79      3.42 o 
  -9  10  11       13.05       19.09      2.99 o 
  -8  10  11        3.08        3.02      2.17 o 
  -7  10  11       78.43       68.83      6.25 o 
  -6  10  11       53.15       57.41      4.11 o 
  -5  10  11       56.87       60.23      4.18 o 
  -4  10  11        0.16       -0.45      1.74 o 
  -3  10  11      157.06      177.69      5.36 o 
  -2  10  11        0.75        0.25      1.44 o 
  -1  10  11      247.72      247.99      6.43 o 
   0  10  11       15.76       13.81      2.76 o 
   1  10  11      367.25      382.17     15.18 o 
   2  10  11       98.24      102.78      6.25 o 
   3  10  11      562.95      592.07     17.93 o 
   4  10  11      122.85      117.56      8.78 o 
   5  10  11      251.31      259.85     11.95 o 
   6  10  11       65.07       75.20      7.62 o 
   7  10  11      331.80      383.28     20.63 o 
   8  10  11        0.22       -0.82      4.79 o 
   9  10  11       29.45       25.29      7.48 o 
 -14  11  11        1.12        1.61      4.21 o 
 -13  11  11        1.58        1.08      3.86 o 
 -12  11  11        0.45       -2.07      3.04 o 
 -11  11  11        9.34        9.96      4.00 o 
 -10  11  11       17.62       20.34      3.91 o 
  -9  11  11        1.37        1.33      2.63 o 
  -8  11  11       34.94       38.70      3.83 o 
  -7  11  11        9.01        8.19      2.48 o 
  -6  11  11      172.53      181.43      8.35 o 
  -5  11  11        8.07        4.19      4.40 o 
  -4  11  11       23.03       25.16      4.62 o 
  -3  11  11      270.10      276.49      7.94 o 
  -2  11  11      403.71      431.43      9.17 o 
  -1  11  11       11.98       13.88      2.33 o 
   0  11  11       68.45       70.99      5.20 o 
   1  11  11       19.38       21.95      3.71 o 
   2  11  11       12.88       14.95      2.77 o 
   3  11  11       70.28       72.64      5.69 o 
   4  11  11       63.26       56.74      6.61 o 
   5  11  11      354.96      362.67     14.73 o 
   6  11  11      164.71      158.24     13.14 o 
   7  11  11       34.65       40.85      8.09 o 
   8  11  11        7.71        9.92      5.74 o 
 -13  12  11        0.11        3.04      5.66 o 
 -12  12  11        4.07        2.07      3.95 o 
 -11  12  11       73.03       80.37      7.76 o 
 -10  12  11       30.77       47.05      6.11 o 
  -9  12  11       38.46       38.26      5.55 o 
  -8  12  11        4.92        2.69      3.29 o 
  -7  12  11       13.72       12.43      3.18 o 
  -6  12  11        0.73        1.42      2.91 o 
  -5  12  11        0.77        2.12      4.07 o 
  -4  12  11      257.77      263.87     13.22 o 
  -3  12  11      236.42      248.17      8.37 o 
  -2  12  11        1.64        3.02      2.06 o 
  -1  12  11       99.25      108.29      5.38 o 
   0  12  11       19.43       20.61      2.83 o 
   1  12  11       76.28       72.40      5.40 o 
   2  12  11       52.36       51.97      6.27 o 
   3  12  11        1.16        0.23      2.26 o 
   4  12  11      280.87      299.46     10.53 o 
   5  12  11       95.73      105.36     13.42 o 
   6  12  11       14.42       11.70      4.25 o 
   7  12  11        7.83        8.52      5.65 o 
 -12  13  11        2.08       -0.42      3.94 o 
 -11  13  11        0.21       -1.21      5.22 o 
 -10  13  11       18.94       23.21      6.17 o 
  -9  13  11        9.39       14.41      4.31 o 
  -8  13  11        7.76        8.55      3.89 o 
  -7  13  11      160.96      168.38      9.37 o 
  -6  13  11        6.01        6.52      4.65 o 
  -5  13  11       11.08       13.92      5.46 o 
  -4  13  11        0.20       -2.68      2.68 o 
  -3  13  11        0.76       -2.29      2.29 o 
  -2  13  11       91.99       98.64      6.55 o 
  -1  13  11      100.28       94.03      5.31 o 
   0  13  11        0.14       -2.37      2.52 o 
   1  13  11        7.30        4.08      3.33 o 
   2  13  11       25.92       32.67      6.36 o 
   3  13  11        3.01        1.21      2.76 o 
   4  13  11       22.55       20.95      4.85 o 
   5  13  11        3.00       -2.95      3.23 o 
   6  13  11        5.73        8.66      3.77 o 
   7  13  11        0.41       -1.86      4.83 o 
 -11  14  11       11.26        9.96      4.57 o 
 -10  14  11        0.17       -3.23      4.53 o 
  -9  14  11       14.49       16.30      4.67 o 
  -8  14  11        0.33        0.36      3.55 o 
  -7  14  11        0.28       -2.86      3.25 o 
  -6  14  11      155.00      163.88     13.46 o 
  -5  14  11       23.79       22.44      6.61 o 
  -4  14  11       26.75       24.79      4.74 o 
  -3  14  11        2.63        4.30      3.29 o 
  -2  14  11        4.85        5.14      2.85 o 
  -1  14  11       25.07       23.97      3.68 o 
   0  14  11        6.08        6.43      2.88 o 
   1  14  11       65.70       70.59      5.61 o 
   2  14  11       64.26       55.35      5.15 o 
   3  14  11       48.72       46.35      5.99 o 
   4  14  11      128.90      132.38      9.25 o 
   5  14  11       46.15       40.91      5.79 o 
  -9  15  11        5.47        3.30      4.10 o 
  -8  15  11       65.18       65.40      7.36 o 
  -7  15  11        3.88        3.45      5.56 o 
  -6  15  11      220.86      218.27     15.56 o 
  -5  15  11       24.65       28.35      7.35 o 
  -4  15  11        0.65        2.28      3.53 o 
  -3  15  11       32.82       26.21      8.55 o 
  -2  15  11      123.40      131.67      7.20 o 
  -1  15  11       18.85       17.12      3.01 o 
   0  15  11       76.41       79.01      6.46 o 
   1  15  11        3.91        8.76      2.78 o 
   2  15  11       74.99       77.24     12.35 o 
   3  15  11       13.11       13.24      3.45 o 
   4  15  11       76.54       74.39      8.53 o 
  -7  16  11        4.50       -3.06      5.06 o 
  -6  16  11        6.08        5.02      5.65 o 
  -5  16  11       14.38       17.67      4.60 o 
  -4  16  11        8.78        5.86      3.98 o 
  -3  16  11      150.53      138.48      9.67 o 
  -2  16  11        1.40        0.16      2.72 o 
  -1  16  11       63.57       57.25      4.52 o 
   0  16  11        1.02        3.12      2.61 o 
   1  16  11       22.09       21.56      4.02 o 
   2  16  11       17.00       21.93      6.88 o 
  -3  17  11       13.36       15.04      6.59 o 
  -2  17  11      115.06      113.06     13.14 o 
 -17   0  12       10.47        2.95      6.27 o 
 -16   0  12      209.81      215.71     17.03 o 
 -15   0  12       24.88       19.84      7.17 o 
 -14   0  12       17.24       23.54      7.21 o 
 -13   0  12      235.68      242.83     11.86 o 
 -12   0  12      437.37      464.83     16.77 o 
 -11   0  12      143.55      126.43     10.58 o 
 -10   0  12      172.74      145.27      8.20 o 
  -9   0  12       10.51        9.82      3.70 o 
  -8   0  12     1081.45     1051.76     50.63 o 
  -7   0  12      400.49      394.91     14.53 o 
  -6   0  12       58.84       41.70      3.58 o 
  -5   0  12       60.18       83.42      6.34 o 
  -4   0  12     3577.10     3313.34     56.48 o 
  -3   0  12       63.31       29.60      4.09 o 
  -2   0  12     1098.89     1086.17     21.45 o 
  -1   0  12        1.16        3.04      1.67 o 
   0   0  12      408.45      417.04     10.65 o 
   1   0  12     1094.28     1028.44     20.64 o 
   2   0  12      302.66      288.73      8.41 o 
   3   0  12        2.61        4.39      2.49 o 
   4   0  12      330.45      310.85     11.45 o 
   5   0  12        0.41        1.27      2.81 o 
   6   0  12        0.96       -4.20      4.32 o 
   7   0  12      135.22      126.16     12.56 o 
   8   0  12       14.82       -0.60      6.28 o 
   9   0  12      125.24      115.12      9.06 o 
  10   0  12      218.28      238.12     14.39 o 
  11   0  12      132.89      115.55     13.98 o 
 -17   1  12       35.59       28.35      6.39 o 
 -16   1  12       65.74       76.48      8.40 o 
 -15   1  12        9.55        1.14      3.84 o 
 -14   1  12      145.32      161.63     14.07 o 
 -13   1  12       68.81       65.13      4.98 o 
 -12   1  12        1.47        1.13      2.21 o 
 -11   1  12     1118.61     1082.26     20.77 o 
 -10   1  12      538.20      516.76     12.09 o 
  -9   1  12      287.07      287.66      9.07 o 
  -8   1  12      108.07       99.65      7.26 o 
  -7   1  12      412.25      384.02      8.12 o 
  -6   1  12      101.48       92.61      3.40 o 
  -5   1  12      438.88      405.19      7.38 o 
  -4   1  12      322.98      272.73      5.76 o 
  -3   1  12     3048.02     2702.67     36.83 o 
  -2   1  12       69.37       63.17      2.97 o 
  -1   1  12      787.14      767.86     10.69 o 
   0   1  12      318.62      330.16      5.92 o 
   1   1  12      235.23      238.31      5.23 o 
   2   1  12       68.31       72.34      3.18 o 
   3   1  12      286.53      279.99      7.38 o 
   4   1  12        4.03        7.27      1.96 o 
   5   1  12      219.91      199.05      7.52 o 
   6   1  12       45.45       40.03      9.56 o 
   7   1  12       13.92       12.40      4.72 o 
   8   1  12       73.90       80.17      6.20 o 
   9   1  12      106.51      103.34      7.19 o 
  10   1  12       19.44       10.61      4.13 o 
  11   1  12       81.00       77.81      8.58 o 
 -17   2  12       39.81       41.82      6.84 o 
 -16   2  12       99.47       98.47      9.37 o 
 -15   2  12      126.04      126.25     10.09 o 
 -14   2  12        6.54        5.07      3.91 o 
 -13   2  12       73.77       71.56      6.08 o 
 -12   2  12      346.24      335.82      9.81 o 
 -11   2  12      143.29      132.50      5.85 o 
 -10   2  12      254.88      264.72      8.10 o 
  -9   2  12      169.01      164.75      6.09 o 
  -8   2  12      301.36      271.05      6.92 o 
  -7   2  12       32.73       24.48      2.35 o 
  -6   2  12      739.35      712.86     12.33 o 
  -5   2  12      402.11      383.66      8.00 o 
  -4   2  12      470.41      453.98      8.87 o 
  -3   2  12        4.03       14.05      1.82 o 
  -2   2  12      560.26      515.59      8.68 o 
  -1   2  12      108.63      104.38      3.14 o 
   0   2  12       68.81       74.08      2.95 o 
   1   2  12       15.12       19.70      1.71 o 
   2   2  12      356.84      316.03      7.76 o 
   3   2  12       25.57       23.44      2.60 o 
   4   2  12      325.28      315.28     14.79 o 
   5   2  12       15.63       12.13      2.82 o 
   6   2  12      108.41      110.98      6.46 o 
   7   2  12       63.84       60.21      5.86 o 
   8   2  12       38.76       31.68      4.63 o 
   9   2  12       78.62       77.99      6.45 o 
  10   2  12      105.86      103.45      7.42 o 
  11   2  12        0.10       -0.68      4.86 o 
 -17   3  12       70.35       77.38      8.61 o 
 -16   3  12       53.68       60.40      7.62 o 
 -15   3  12       11.47       10.96      4.58 o 
 -14   3  12        3.49       -0.65      3.53 o 
 -13   3  12       62.91       58.74      6.64 o 
 -12   3  12      334.34      313.69     10.84 o 
 -11   3  12      109.45      106.73      5.03 o 
 -10   3  12       28.44       25.78      2.67 o 
  -9   3  12      318.96      310.55      7.54 o 
  -8   3  12       90.78       98.03      3.74 o 
  -7   3  12       69.30       73.96      3.37 o 
  -6   3  12      218.90      205.62      5.47 o 
  -5   3  12      317.88      306.00      6.11 o 
  -4   3  12      463.44      400.54      8.15 o 
  -3   3  12      158.44      168.96      5.41 o 
  -2   3  12       41.44       26.44      2.07 o 
  -1   3  12       97.47       65.76      2.78 o 
   0   3  12        1.41        3.60      1.19 o 
   1   3  12      321.69      296.65      5.57 o 
   2   3  12      116.43      122.11      3.78 o 
   3   3  12      179.54      172.46      5.07 o 
   4   3  12      210.91      222.42      6.72 o 
   5   3  12      276.23      283.79      7.88 o 
   6   3  12        0.09       -2.26      2.45 o 
   7   3  12       91.67      104.47     10.36 o 
   8   3  12      317.76      323.77     10.96 o 
   9   3  12      157.91      172.77      8.65 o 
  10   3  12        4.15        4.92      3.71 o 
  11   3  12       18.41       13.81      7.75 o 
 -16   4  12        0.05        6.03      6.06 o 
 -15   4  12       60.95       63.49     10.69 o 
 -14   4  12      110.06      114.11     13.50 o 
 -13   4  12        1.92       -1.93      2.53 o 
 -12   4  12      159.60      148.97      6.44 o 
 -11   4  12      169.26      165.14      6.49 o 
 -10   4  12      129.08      141.05      5.34 o 
  -9   4  12       23.28       23.63      2.26 o 
  -8   4  12       35.22       34.39      2.46 o 
  -7   4  12      214.70      208.72      5.17 o 
  -6   4  12      366.86      342.43      6.75 o 
  -5   4  12       88.71       85.36      3.29 o 
  -4   4  12      166.97      176.71      4.56 o 
  -3   4  12      668.03      627.31      9.18 o 
  -2   4  12      168.56      170.05      4.04 o 
  -1   4  12       24.41       19.87      1.58 o 
   0   4  12      189.12      207.56      4.20 o 
   1   4  12       11.30       17.08      1.76 o 
   2   4  12       92.77       86.94      3.24 o 
   3   4  12       46.67       54.96      2.97 o 
   4   4  12      472.49      467.82     10.54 o 
   5   4  12       22.17       25.91      3.75 o 
   6   4  12       66.33       71.83      5.44 o 
   7   4  12        0.03        2.94      2.96 o 
   8   4  12      327.87      355.64     17.90 o 
   9   4  12       23.93       16.64      4.42 o 
  10   4  12        9.02        7.25      3.91 o 
  11   4  12        1.86       -4.36      4.74 o 
 -16   5  12        3.73       -1.99      5.61 o 
 -15   5  12      169.06      158.07     16.68 o 
 -14   5  12       57.40       60.27      8.28 o 
 -13   5  12        5.82        7.09      5.32 o 
 -12   5  12       18.05       17.13      6.32 o 
 -11   5  12        2.89        1.75      2.43 o 
 -10   5  12       19.21       16.81      3.18 o 
  -9   5  12        8.74        5.71      1.76 o 
  -8   5  12        2.86        2.19      1.51 o 
  -7   5  12      113.36      115.17      4.78 o 
  -6   5  12      200.40      200.30      5.54 o 
  -5   5  12        2.92        1.29      1.32 o 
  -4   5  12      382.66      373.11      7.07 o 
  -3   5  12      172.27      148.59      3.77 o 
  -2   5  12       24.24       34.76      2.18 o 
  -1   5  12       25.47       26.99      1.80 o 
   0   5  12       21.64       22.97      1.71 o 
   1   5  12       36.35       43.67      2.58 o 
   2   5  12       38.86       42.13      2.59 o 
   3   5  12       95.62       89.47      3.75 o 
   4   5  12       28.86       27.71      2.71 o 
   5   5  12       82.68       91.96      5.76 o 
   6   5  12       12.99        7.11      3.12 o 
   7   5  12       33.46       32.40      4.40 o 
   8   5  12       14.58       12.88      3.92 o 
   9   5  12      142.03      147.52      8.44 o 
  10   5  12       39.70       28.08      7.04 o 
 -16   6  12       21.50       25.91      8.93 o 
 -15   6  12       42.69       54.78      7.18 o 
 -14   6  12      122.32      124.55      9.83 o 
 -13   6  12       12.84       24.29      4.99 o 
 -12   6  12       61.66       72.01     10.13 o 
 -11   6  12       24.58       23.71      3.80 o 
 -10   6  12       72.96       73.90      4.62 o 
  -9   6  12        8.04        7.39      2.49 o 
  -8   6  12      112.44      121.12      4.69 o 
  -7   6  12       67.58       71.28      3.83 o 
  -6   6  12       82.29       75.77      3.72 o 
  -5   6  12       36.81       40.91      4.48 o 
  -4   6  12        9.39        7.13      1.65 o 
  -3   6  12        1.19        0.32      1.30 o 
  -2   6  12        7.20       13.75      1.97 o 
  -1   6  12        6.83        7.92      1.58 o 
   0   6  12       24.49       25.87      2.38 o 
   1   6  12      199.58      202.33      4.95 o 
   2   6  12       75.30       85.57      3.92 o 
   3   6  12       18.00       19.14      2.05 o 
   4   6  12        5.02        2.82      1.96 o 
   5   6  12       58.78       55.33      4.78 o 
   6   6  12        4.38        2.09      2.77 o 
   7   6  12       11.27        3.72      3.24 o 
   8   6  12       66.39       63.47      5.85 o 
   9   6  12       61.28       71.64      6.83 o 
  10   6  12       93.47       92.98      7.21 o 
 -15   7  12        0.71       -2.78      3.74 o 
 -14   7  12        0.08       -1.32      3.50 o 
 -13   7  12       92.69      103.30     21.62 o 
 -12   7  12        1.80       -2.24      3.83 o 
 -11   7  12      228.29      258.80     26.49 o 
 -10   7  12       65.27       74.05      5.32 o 
  -9   7  12        2.82        3.27      2.00 o 
  -8   7  12       13.34       13.75      2.49 o 
  -7   7  12      111.91      113.21      4.60 o 
  -6   7  12       25.98       26.93      2.56 o 
  -5   7  12       92.86      100.08      5.57 o 
  -4   7  12       13.14       12.44      2.36 o 
  -3   7  12      156.01      136.54      4.58 o 
  -2   7  12      135.73      136.15      4.64 o 
  -1   7  12      241.04      221.61      7.58 o 
   0   7  12       35.98       37.17      2.80 o 
   1   7  12       24.28       27.12      2.54 o 
   2   7  12       28.44       25.61      2.50 o 
   3   7  12      109.21      116.31      5.09 o 
   4   7  12      206.77      227.31      8.10 o 
   5   7  12       93.24       93.67      5.21 o 
   6   7  12       55.32       49.85      4.90 o 
   7   7  12        4.40        2.96      3.28 o 
   8   7  12      236.81      256.01     10.03 o 
   9   7  12        1.37       -1.27      3.58 o 
  10   7  12        1.23       -3.49      3.49 o 
 -15   8  12        2.70        1.85      4.26 o 
 -14   8  12        4.46        4.64      4.06 o 
 -13   8  12        6.87        5.53      4.01 o 
 -12   8  12      135.55      134.63     18.27 o 
 -11   8  12      165.71      156.57      7.61 o 
 -10   8  12       82.49       85.47      5.26 o 
  -9   8  12        0.31        0.25      1.84 o 
  -8   8  12       41.86       36.75      3.50 o 
  -7   8  12       71.98       65.89      4.33 o 
  -6   8  12        2.43        1.58      1.68 o 
  -5   8  12       10.19        8.38      2.58 o 
  -4   8  12      560.70      588.69     12.67 o 
  -3   8  12      130.45      136.69      6.04 o 
  -2   8  12      153.92      159.14      5.69 o 
  -1   8  12      222.82      244.14      6.31 o 
   0   8  12        3.02        4.37      1.64 o 
   1   8  12       14.30       17.94      2.22 o 
   2   8  12       12.04       13.15      2.14 o 
   3   8  12      128.31      129.10      9.60 o 
   4   8  12       85.11       80.26      5.83 o 
   5   8  12       34.40       33.12      4.89 o 
   6   8  12        0.17        1.56      3.51 o 
   7   8  12       14.93        5.07      4.12 o 
   8   8  12       12.80        7.41      5.31 o 
   9   8  12        5.62       -0.42      6.57 o 
 -15   9  12       27.13       28.20      6.02 o 
 -14   9  12        6.21       -2.79      3.68 o 
 -13   9  12       25.49       17.63      4.64 o 
 -12   9  12      104.07       90.55      9.50 o 
 -11   9  12       80.76       88.39      6.38 o 
 -10   9  12       36.75       42.80      4.66 o 
  -9   9  12      109.23      113.69      6.05 o 
  -8   9  12      262.44      279.51      8.31 o 
  -7   9  12        9.06        9.93      2.94 o 
  -6   9  12       16.08       10.29      2.41 o 
  -5   9  12        1.64        0.68      1.90 o 
  -4   9  12       44.69       44.63      4.67 o 
  -3   9  12       78.26       87.85      4.73 o 
  -2   9  12        1.96       -0.03      1.56 o 
  -1   9  12      111.52      116.85      4.56 o 
   0   9  12      128.43      133.92      4.75 o 
   1   9  12        2.84        1.16      1.69 o 
   2   9  12        3.38        2.45      1.96 o 
   3   9  12        1.06       -0.60      2.27 o 
   4   9  12        2.47        5.53      2.69 o 
   5   9  12      184.10      208.27      9.84 o 
   6   9  12       11.01       17.50      4.50 o 
   7   9  12        0.07       -3.08      4.44 o 
   8   9  12        7.81        8.42      5.76 o 
   9   9  12       72.30       73.56     10.91 o 
 -14  10  12       37.34       30.06      6.07 o 
 -13  10  12        0.96        2.34      3.92 o 
 -12  10  12       12.79        7.28      4.31 o 
 -11  10  12       39.75       36.46      4.60 o 
 -10  10  12      340.98      361.70     11.54 o 
  -9  10  12       23.24       23.59      3.68 o 
  -8  10  12        0.24        1.77      2.16 o 
  -7  10  12       63.34       65.62      4.57 o 
  -6  10  12       14.37       13.52      3.04 o 
  -5  10  12        7.57       10.92      2.93 o 
  -4  10  12      251.01      249.04      9.69 o 
  -3  10  12       13.42       15.57      2.35 o 
  -2  10  12      393.76      420.09      8.93 o 
  -1  10  12        0.16        0.84      1.69 o 
   0  10  12       35.20       40.85      3.17 o 
   1  10  12      281.55      278.24     20.28 o 
   2  10  12        5.51        2.50      3.13 o 
   3  10  12        4.37        2.59      3.16 o 
   4  10  12      342.21      366.40     19.56 o 
   5  10  12        5.26       -0.03      4.45 o 
   6  10  12        2.90        1.96      4.64 o 
   7  10  12        7.40        3.29      5.21 o 
   8  10  12       61.76       41.86      8.63 o 
 -13  11  12       70.21       88.46      8.87 o 
 -12  11  12       46.22       51.96      5.50 o 
 -11  11  12       34.99       32.46      4.69 o 
 -10  11  12        0.03       -2.21      2.70 o 
  -9  11  12      178.18      203.95      8.56 o 
  -8  11  12       15.02       13.26      3.33 o 
  -7  11  12        5.44        3.26      2.38 o 
  -6  11  12       79.19       78.86      7.13 o 
  -5  11  12      399.71      434.31     20.78 o 
  -4  11  12       16.81       14.40      3.88 o 
  -3  11  12      359.23      378.04      9.60 o 
  -2  11  12      131.83      149.87      7.36 o 
  -1  11  12       77.52       75.19      9.12 o 
   0  11  12        7.89        7.51      6.72 o 
   1  11  12      276.53      291.26     11.83 o 
   2  11  12      350.33      361.74     20.09 o 
   3  11  12      353.04      372.37     13.78 o 
   4  11  12        4.39        7.18      5.25 o 
   5  11  12       41.50       29.56      7.27 o 
   6  11  12      167.11      191.75     14.26 o 
   7  11  12        1.20        2.18      5.18 o 
 -12  12  12       18.23       14.81      4.92 o 
 -11  12  12        6.64        8.12      4.74 o 
 -10  12  12       45.17       40.64      5.82 o 
  -9  12  12        1.16        0.06      3.33 o 
  -8  12  12      132.92      156.43     13.01 o 
  -7  12  12      217.08      219.19     12.77 o 
  -6  12  12       13.71       23.84      6.47 o 
  -5  12  12       20.57       20.40      6.23 o 
  -4  12  12      149.00      180.49     13.34 o 
  -3  12  12       68.38       76.28      6.96 o 
  -2  12  12      210.54      212.46     10.45 o 
  -1  12  12       71.36       75.01      6.64 o 
   0  12  12      428.68      449.89     15.22 o 
   1  12  12      622.29      642.12     19.17 o 
   2  12  12       20.25       20.37      4.59 o 
   3  12  12       47.08       42.55      5.85 o 
   4  12  12      259.89      303.31     18.01 o 
   5  12  12       92.25       87.77     10.97 o 
   6  12  12       29.80       16.58      6.31 o 
   7  12  12       12.64        8.05      5.95 o 
 -11  13  12       28.78       16.75      5.51 o 
 -10  13  12       16.42       16.34      4.76 o 
  -9  13  12       15.25        9.52      5.43 o 
  -8  13  12      152.56      167.03     10.20 o 
  -7  13  12      132.48      139.11     13.65 o 
  -6  13  12      135.69      133.88     13.33 o 
  -5  13  12      461.12      463.68     22.63 o 
  -4  13  12      149.38      167.67     13.15 o 
  -3  13  12       32.47       35.11      5.99 o 
  -2  13  12       29.19       32.79      4.03 o 
  -1  13  12       68.13       60.95      5.16 o 
   0  13  12        0.37       -1.22      2.51 o 
   1  13  12      152.91      164.15      9.49 o 
   2  13  12      124.97      115.62      7.06 o 
   3  13  12      771.74      803.38     32.64 o 
   4  13  12       21.13       27.02      7.29 o 
   5  13  12       16.80       12.45      5.98 o 
   6  13  12       16.58       21.34      6.90 o 
 -10  14  12       23.32       28.57      6.84 o 
  -9  14  12        0.21       -0.62      3.65 o 
  -8  14  12       29.88       32.05      7.85 o 
  -7  14  12       44.41       45.37      8.59 o 
  -6  14  12      315.06      326.25     19.13 o 
  -5  14  12      330.59      331.57     19.00 o 
  -4  14  12       80.65       78.22      7.47 o 
  -3  14  12       32.24       25.24      5.49 o 
  -2  14  12       11.73       13.90      3.32 o 
  -1  14  12       87.39       95.49      6.40 o 
   0  14  12       46.94       46.89      4.87 o 
   1  14  12       23.97       18.28      6.13 o 
   2  14  12      635.07      673.58     17.73 o 
   3  14  12      142.41      139.30      9.71 o 
   4  14  12        2.27       -2.33      4.80 o 
  -8  15  12       16.28       15.57      6.87 o 
  -7  15  12      192.64      219.57     15.99 o 
  -6  15  12      154.89      162.93     15.27 o 
  -5  15  12       32.39       25.57      7.26 o 
  -4  15  12      156.18      149.23     10.40 o 
  -3  15  12        3.96        5.47      3.95 o 
  -2  15  12       23.59       23.31      3.91 o 
  -1  15  12       15.44       13.73      3.04 o 
   0  15  12       47.51       41.13      4.03 o 
   1  15  12      144.53      153.49      6.82 o 
   2  15  12       12.05       17.60      4.64 o 
   3  15  12       78.73       63.05      6.92 o 
  -6  16  12      118.71      108.41     12.70 o 
  -5  16  12       96.13       91.30     11.86 o 
  -4  16  12       27.05       25.49      7.72 o 
  -3  16  12        0.32        2.54      5.55 o 
  -2  16  12       17.91       19.91      7.02 o 
  -1  16  12        3.78        3.81      3.64 o 
   0  16  12        8.12        9.74      3.47 o 
 -17   1  13        0.49       -2.43      6.32 o 
 -16   1  13       12.15       11.33      4.98 o 
 -15   1  13       11.02        7.33      4.61 o 
 -14   1  13       42.84       45.96      6.56 o 
 -13   1  13       66.52       57.45      5.61 o 
 -12   1  13      166.82      167.29      6.98 o 
 -11   1  13        6.46        6.34      2.41 o 
 -10   1  13      150.63      162.63      7.98 o 
  -9   1  13       13.25        5.55      2.22 o 
  -8   1  13        0.00       -0.58      1.71 o 
  -7   1  13       10.84        8.31      1.61 o 
  -6   1  13      953.81      853.30     12.87 o 
  -5   1  13      474.59      432.24      8.87 o 
  -4   1  13      106.36       78.73      3.86 o 
  -3   1  13       60.26       47.38      3.14 o 
  -2   1  13       26.50       22.96      1.92 o 
  -1   1  13        0.01       -0.96      1.03 o 
   0   1  13        0.10       -0.01      1.15 o 
   1   1  13       13.36       13.68      1.71 o 
   2   1  13       20.14       20.60      2.05 o 
   3   1  13        0.30        1.54      1.66 o 
   4   1  13       11.26       11.40      2.96 o 
   5   1  13        2.14        3.80      2.79 o 
   6   1  13       42.78       45.53      8.88 o 
   7   1  13       18.32       14.84      3.64 o 
   8   1  13       23.83       19.97      4.34 o 
   9   1  13        2.94       -1.59      2.87 o 
  10   1  13        9.84        9.51      3.59 o 
 -16   2  13       10.29        7.86      4.83 o 
 -15   2  13       27.58       28.59      5.92 o 
 -14   2  13      108.43      111.53      9.44 o 
 -13   2  13       13.09        3.37      3.77 o 
 -12   2  13        0.65        1.66      2.29 o 
 -11   2  13        2.82        1.84      2.07 o 
 -10   2  13      120.89      133.52      6.00 o 
  -9   2  13       99.66       92.15      5.33 o 
  -8   2  13       66.93       59.62      3.69 o 
  -7   2  13      399.07      387.26      8.44 o 
  -6   2  13      924.89      859.80     17.79 o 
  -5   2  13      426.80      368.63      8.05 o 
  -4   2  13      101.20      124.10      4.40 o 
  -3   2  13       38.01       43.80      3.15 o 
  -2   2  13      222.16      203.38      5.01 o 
  -1   2  13        0.36       -0.70      1.00 o 
   0   2  13       12.59       13.10      1.54 o 
   1   2  13        1.98       -0.57      1.11 o 
   2   2  13      196.61      203.16      5.57 o 
   3   2  13        0.44       -0.52      1.64 o 
   4   2  13        0.02        0.85      2.27 o 
   5   2  13      225.30      233.70      8.43 o 
   6   2  13       28.27       25.55      5.05 o 
   7   2  13       45.32       55.77      5.34 o 
   8   2  13       91.20       92.44      7.86 o 
   9   2  13        4.63       -0.87      3.43 o 
  10   2  13       71.29       78.18      6.91 o 
 -16   3  13        0.76       -1.73      4.21 o 
 -15   3  13      270.58      277.67     13.69 o 
 -14   3  13       12.05       12.79      4.63 o 
 -13   3  13       93.90       81.93     22.51 o 
 -12   3  13        1.47        4.77      2.80 o 
 -11   3  13      266.95      271.85      8.71 o 
 -10   3  13       23.88       25.58      3.28 o 
  -9   3  13        1.00        2.07      1.94 o 
  -8   3  13      236.39      229.74      8.99 o 
  -7   3  13      559.13      536.60     10.48 o 
  -6   3  13      714.47      642.25     11.80 o 
  -5   3  13      318.78      286.60      6.90 o 
  -4   3  13       19.87       26.89      2.45 o 
  -3   3  13      294.69      306.98      6.42 o 
  -2   3  13        4.85        2.39      1.39 o 
  -1   3  13       38.73       32.89      2.45 o 
   0   3  13      105.47       91.57      3.22 o 
   1   3  13      209.11      222.41      4.89 o 
   2   3  13        0.30        2.49      1.39 o 
   3   3  13        1.70       -0.14      2.54 o 
   4   3  13        6.81        6.05      2.25 o 
   5   3  13      124.29      124.35      5.52 o 
   6   3  13       14.38       18.39      3.71 o 
   7   3  13       25.79       25.65      4.32 o 
   8   3  13       79.59       78.86     14.60 o 
   9   3  13       82.55       84.13      6.85 o 
  10   3  13       59.32       52.29      6.02 o 
 -16   4  13        4.22       -3.85      5.65 o 
 -15   4  13       47.90       39.00      9.21 o 
 -14   4  13      572.87      544.37     27.95 o 
 -13   4  13       67.18       61.10     10.35 o 
 -12   4  13        7.69        3.08      2.61 o 
 -11   4  13       43.10       44.78      4.04 o 
 -10   4  13      461.51      455.48     10.07 o 
  -9   4  13      111.27      117.60      4.34 o 
  -8   4  13      291.34      283.82      6.43 o 
  -7   4  13        6.35        4.23      1.51 o 
  -6   4  13      438.01      441.81      8.15 o 
  -5   4  13       30.63       24.23      2.38 o 
  -4   4  13        5.97        5.79      1.46 o 
  -3   4  13        2.59       -0.23      1.09 o 
  -2   4  13       28.10       27.04      3.05 o 
  -1   4  13      419.65      373.89      6.22 o 
   0   4  13      111.73       95.14      3.19 o 
   1   4  13       11.15       13.59      1.68 o 
   2   4  13      344.59      343.35      6.95 o 
   3   4  13       39.31       31.68      3.15 o 
   4   4  13        8.00        8.71      2.40 o 
   5   4  13       11.41       12.22      3.08 o 
   6   4  13      104.76       87.80      6.07 o 
   7   4  13        3.03        4.40      3.36 o 
   8   4  13        0.07       -0.67      3.39 o 
   9   4  13       56.30       53.63      5.99 o 
  10   4  13      181.03      197.96     10.44 o 
 -16   5  13       12.74       17.41      7.84 o 
 -15   5  13      146.23      138.42     15.70 o 
 -14   5  13        7.89       11.28      6.76 o 
 -13   5  13      350.06      350.66     14.28 o 
 -12   5  13       15.64       18.22      4.58 o 
 -11   5  13      289.36      302.58     14.99 o 
 -10   5  13       11.34        7.19      2.78 o 
  -9   5  13      471.98      496.05     10.34 o 
  -8   5  13       11.44        6.37      1.86 o 
  -7   5  13      459.37      450.22      9.40 o 
  -6   5  13        2.81        4.54      1.90 o 
  -5   5  13      133.25      127.13      4.61 o 
  -4   5  13       84.63       80.68      3.22 o 
  -3   5  13        0.24        0.44      1.17 o 
  -2   5  13       44.06       42.58      2.62 o 
  -1   5  13      421.60      383.76      6.93 o 
   0   5  13       72.55       61.07      2.68 o 
   1   5  13       72.00       73.09      3.40 o 
   2   5  13      284.41      301.87      6.49 o 
   3   5  13      363.14      383.61      8.41 o 
   4   5  13        2.12        3.19      2.16 o 
   5   5  13      186.52      195.91      7.83 o 
   6   5  13       41.83       40.36      4.79 o 
   7   5  13      190.41      179.08      8.25 o 
   8   5  13      143.47      136.48      8.14 o 
   9   5  13        9.43        1.31      3.76 o 
  10   5  13       64.40       70.09      6.61 o 
 -16   6  13      213.76      207.09     17.96 o 
 -15   6  13       12.50       13.40      7.18 o 
 -14   6  13      258.10      241.00     24.93 o 
 -13   6  13        0.58        0.92      3.55 o 
 -12   6  13      323.81      326.97     13.67 o 
 -11   6  13        6.68        6.41      3.47 o 
 -10   6  13      180.53      183.63      6.76 o 
  -9   6  13        0.35        0.80      1.72 o 
  -8   6  13      791.97      764.80     13.84 o 
  -7   6  13       54.46       55.40      5.07 o 
  -6   6  13      537.96      569.37     12.66 o 
  -5   6  13      197.83      213.93      7.50 o 
  -4   6  13       32.44       37.43      4.02 o 
  -3   6  13      252.16      247.82      7.68 o 
  -2   6  13      335.42      338.04      7.77 o 
  -1   6  13       42.25       46.09      2.91 o 
   0   6  13      209.38      223.44      6.02 o 
   1   6  13      536.38      536.10      9.26 o 
   2   6  13      273.15      274.09      7.12 o 
   3   6  13        7.40        7.42      2.05 o 
   4   6  13       71.33       68.26      4.30 o 
   5   6  13       75.87       84.11      5.85 o 
   6   6  13      364.11      364.34     11.27 o 
   7   6  13       61.44       65.45      5.93 o 
   8   6  13       22.78       14.54      4.14 o 
   9   6  13      106.06      115.72      7.86 o 
 -15   7  13       76.69       69.42      7.99 o 
 -14   7  13       10.45        8.03      4.33 o 
 -13   7  13      186.60      213.27     24.26 o 
 -12   7  13        2.21        0.05      3.47 o 
 -11   7  13      125.24      127.28      9.33 o 
 -10   7  13       25.35       27.40      3.31 o 
  -9   7  13      425.85      440.43     17.15 o 
  -8   7  13        6.33        9.18      2.33 o 
  -7   7  13      130.80      125.46      5.15 o 
  -6   7  13       41.10       41.29      3.71 o 
  -5   7  13      198.73      204.81      6.85 o 
  -4   7  13       12.29        8.71      2.25 o 
  -3   7  13      285.04      286.64      7.06 o 
  -2   7  13       43.95       49.20      3.00 o 
  -1   7  13      109.16       96.22      4.47 o 
   0   7  13      190.39      198.74      5.75 o 
   1   7  13      186.16      190.26      5.63 o 
   2   7  13        6.03        4.57      1.88 o 
   3   7  13      207.80      208.20      6.97 o 
   4   7  13       25.74       24.68      4.48 o 
   5   7  13      177.97      193.42      9.57 o 
   6   7  13       66.14       69.73      5.81 o 
   7   7  13      174.36      173.91      9.10 o 
   8   7  13        9.92        8.49      4.06 o 
   9   7  13       23.55       17.76      4.56 o 
 -15   8  13        8.23       12.14      9.00 o 
 -14   8  13       18.21       18.06      5.03 o 
 -13   8  13        8.48       10.11      4.54 o 
 -12   8  13      284.27      325.56     19.34 o 
 -11   8  13        0.02       -2.41      2.41 o 
 -10   8  13       80.19       72.63      5.61 o 
  -9   8  13       38.19       39.80      3.81 o 
  -8   8  13      125.97      135.78      6.11 o 
  -7   8  13      229.94      235.99      7.39 o 
  -6   8  13      259.19      254.78      8.67 o 
  -5   8  13       11.66       11.98      2.54 o 
  -4   8  13      754.04      785.29     15.97 o 
  -3   8  13       42.15       43.30      3.20 o 
  -2   8  13      580.04      595.96     11.22 o 
  -1   8  13      111.52      109.81      4.78 o 
   0   8  13      343.06      344.95      7.96 o 
   1   8  13      286.66      284.01      7.13 o 
   2   8  13      163.15      169.13      5.55 o 
   3   8  13       34.56       34.90      3.92 o 
   4   8  13      223.77      237.56      8.67 o 
   5   8  13      116.37      122.09     14.07 o 
   6   8  13      342.69      337.78     13.41 o 
   7   8  13       76.73       77.02      7.69 o 
   8   8  13      264.80      292.06     13.41 o 
 -14   9  13        3.71        3.60      4.92 o 
 -13   9  13        0.87       -1.57      3.81 o 
 -12   9  13       37.16       34.11      9.42 o 
 -11   9  13       91.06       97.82      6.76 o 
 -10   9  13       72.65       84.46      9.62 o 
  -9   9  13       15.91       10.99      3.10 o 
  -8   9  13      120.48      120.76      6.23 o 
  -7   9  13      404.59      407.33     12.32 o 
  -6   9  13       30.17       32.09      4.16 o 
  -5   9  13      149.97      166.44      6.98 o 
  -4   9  13        0.49        2.31      2.46 o 
  -3   9  13      663.68      677.54     13.82 o 
  -2   9  13        0.95        1.11      1.75 o 
  -1   9  13      520.29      547.34     10.72 o 
   0   9  13       33.10       39.95      3.20 o 
   1   9  13      318.90      314.95      7.67 o 
   2   9  13       15.95       13.23      2.57 o 
   3   9  13       66.40       65.97      5.17 o 
   4   9  13        7.52        8.75      3.06 o 
   5   9  13      138.98      142.52      9.20 o 
   6   9  13      331.62      361.93     14.19 o 
   7   9  13       91.61       93.10     11.68 o 
   8   9  13       24.13       21.70      7.17 o 
 -13  10  13       15.76       15.41      4.97 o 
 -12  10  13       16.28       12.59      4.90 o 
 -11  10  13        0.71       -0.87      2.82 o 
 -10  10  13      133.36      139.74      9.19 o 
  -9  10  13       19.49       24.32      6.91 o 
  -8  10  13       18.15       18.22      3.41 o 
  -7  10  13        0.62       -0.76      2.63 o 
  -6  10  13        0.67       -0.16      2.55 o 
  -5  10  13       86.95       87.51      7.46 o 
  -4  10  13      916.36      983.91     23.38 o 
  -3  10  13       18.39       21.55      3.02 o 
  -2  10  13      485.15      513.27     10.39 o 
  -1  10  13       29.29       32.62      3.35 o 
   0  10  13      142.23      131.42      5.27 o 
   1  10  13        0.60        0.55      2.09 o 
   2  10  13       65.62       74.86     10.46 o 
   3  10  13        1.03       -2.28      3.20 o 
   4  10  13      219.95      206.50     14.84 o 
   5  10  13       70.20       70.34     10.02 o 
   6  10  13      114.37       98.30     11.62 o 
   7  10  13       17.48       17.64      6.59 o 
 -13  11  13        1.37       -0.25      4.26 o 
 -12  11  13        8.32        6.81      8.27 o 
 -11  11  13        1.22        3.07      3.21 o 
 -10  11  13      140.97      168.66     11.44 o 
  -9  11  13      278.52      315.06     10.87 o 
  -8  11  13       30.74       27.02      5.27 o 
  -7  11  13       54.16       43.51      5.89 o 
  -6  11  13       20.39       20.73      4.56 o 
  -5  11  13       79.96       78.83      7.28 o 
  -4  11  13        5.35       12.41      5.29 o 
  -3  11  13      129.78      130.06     13.32 o 
  -2  11  13      262.66      276.87     10.86 o 
  -1  11  13      568.00      595.25     18.02 o 
   0  11  13        7.23        3.75      3.39 o 
   1  11  13      217.24      226.43     15.36 o 
   2  11  13       22.97       20.64      4.60 o 
   3  11  13       51.50       52.88      6.35 o 
   4  11  13        3.12        9.89      5.63 o 
   5  11  13       84.98       84.18     10.99 o 
   6  11  13       50.25       34.51      7.96 o 
 -12  12  13        3.38        4.17      3.52 o 
 -11  12  13        1.66        3.34      3.98 o 
 -10  12  13       67.41       72.23      7.62 o 
  -9  12  13        0.01        2.32      3.38 o 
  -8  12  13      109.30      112.02     12.47 o 
  -7  12  13       67.04       62.29      9.64 o 
  -6  12  13        2.65        2.76      4.65 o 
  -5  12  13        1.06        1.76      4.47 o 
  -4  12  13        2.76        1.80      4.49 o 
  -3  12  13        1.89        5.10      4.36 o 
  -2  12  13      140.48      144.47      8.82 o 
  -1  12  13       90.77       85.46      7.32 o 
   0  12  13      104.72      105.17      8.19 o 
   1  12  13       54.00       59.68      6.50 o 
   2  12  13       42.58       49.08      6.77 o 
   3  12  13       71.35       78.02      7.56 o 
   4  12  13      199.63      232.24     16.10 o 
   5  12  13       19.69       17.39      6.91 o 
   6  12  13        1.91        3.82      5.28 o 
 -11  13  13       15.49       13.79      4.94 o 
 -10  13  13        3.64       -1.70      3.76 o 
  -9  13  13      102.02       92.43     11.86 o 
  -8  13  13       57.38       65.03     10.03 o 
  -7  13  13       28.40       25.31      7.47 o 
  -6  13  13       46.98       43.59      8.29 o 
  -5  13  13       14.53       24.27      7.11 o 
  -4  13  13        1.17       -0.43      4.54 o 
  -3  13  13       27.68       19.09      6.39 o 
  -2  13  13        0.02        1.14      3.25 o 
  -1  13  13        2.35        0.00      3.25 o 
   0  13  13        2.86       -0.55      3.34 o 
   1  13  13        8.21        5.16      3.76 o 
   2  13  13       38.12       34.55      5.47 o 
   3  13  13        0.52        0.21      5.17 o 
   4  13  13      174.10      186.81     14.61 o 
  -9  14  13       45.54       48.39      9.45 o 
  -8  14  13       24.23       25.16      7.52 o 
  -7  14  13       28.57       43.95      8.80 o 
  -6  14  13        3.56        2.33      5.05 o 
  -5  14  13        0.85        6.48      5.39 o 
  -4  14  13        3.98        4.17      5.07 o 
  -3  14  13        7.05        6.10      5.86 o 
  -2  14  13       55.51       50.71      6.08 o 
  -1  14  13      173.93      191.42     10.11 o 
   0  14  13        2.00        3.26      3.70 o 
   1  14  13       17.70       10.22      4.33 o 
   2  14  13        9.27       11.31      4.50 o 
   3  14  13       38.09       34.94      8.11 o 
  -7  15  13      121.78      122.98     13.75 o 
  -6  15  13       38.04       39.40      9.03 o 
  -5  15  13        0.05       -0.67      5.01 o 
  -4  15  13       18.98       18.90      6.86 o 
  -3  15  13       37.81       25.57      7.44 o 
  -2  15  13       20.51       19.15      7.25 o 
  -1  15  13       19.75       23.84      3.54 o 
   0  15  13       14.06       14.74      3.73 o 
   1  15  13      396.99      435.34     25.07 o 
 -16   0  14       36.45       23.72      8.54 o 
 -15   0  14       68.50       70.79     11.79 o 
 -14   0  14       30.92       21.44      7.64 o 
 -13   0  14       81.41       77.81     11.26 o 
 -12   0  14        0.57        3.89      3.63 o 
 -11   0  14      576.50      583.99     19.78 o 
 -10   0  14        0.28        2.12      3.06 o 
  -9   0  14      605.09      547.93     18.33 o 
  -8   0  14      322.34      332.58     13.19 o 
  -7   0  14      458.91      408.55     11.29 o 
  -6   0  14      113.29      128.48      5.99 o 
  -5   0  14       41.71       34.99      3.61 o 
  -4   0  14      102.91       96.09      5.68 o 
  -3   0  14      323.81      297.55     13.16 o 
  -2   0  14       50.98       75.17      5.00 o 
  -1   0  14       88.75       66.15      4.71 o 
   0   0  14      625.94      646.94     15.16 o 
   1   0  14       52.60       49.08      4.15 o 
   2   0  14      159.99      165.65      6.63 o 
   3   0  14       15.57       15.18      4.59 o 
   4   0  14      104.59       95.24      7.31 o 
   5   0  14      544.73      539.83     23.83 o 
   6   0  14      323.86      302.71     17.66 o 
   7   0  14        1.88       -2.50      6.20 o 
   8   0  14      216.71      251.47     32.01 o 
   9   0  14        1.92       -4.37      4.37 o 
 -16   1  14       22.78       23.09      6.17 o 
 -15   1  14       26.23       33.14      6.37 o 
 -14   1  14       64.55       59.90      7.38 o 
 -13   1  14       57.91       56.66      6.93 o 
 -12   1  14      464.27      448.80     13.76 o 
 -11   1  14       12.46        9.84      2.82 o 
 -10   1  14      236.95      210.07      7.60 o 
  -9   1  14      135.34      139.34      6.04 o 
  -8   1  14     1105.35     1053.83     17.43 o 
  -7   1  14       59.67       59.11      3.61 o 
  -6   1  14      103.14      108.39      4.49 o 
  -5   1  14      131.92      121.62      4.69 o 
  -4   1  14      679.38      639.46     11.82 o 
  -3   1  14        1.39        2.48      2.04 o 
  -2   1  14      160.61      157.59      4.27 o 
  -1   1  14      394.01      425.09      8.08 o 
   0   1  14      106.11      100.33      3.85 o 
   1   1  14       11.66       12.40      2.13 o 
   2   1  14      182.28      182.67      6.08 o 
   3   1  14      277.39      278.63      7.93 o 
   4   1  14      410.46      420.15     15.83 o 
   5   1  14       28.87       24.37      3.94 o 
   6   1  14       74.33       70.69      7.08 o 
   7   1  14      232.28      242.25      9.63 o 
   8   1  14        1.10       -2.91      3.36 o 
   9   1  14       17.82       18.25      3.90 o 
 -16   2  14      164.78      173.76     29.41 o 
 -15   2  14        0.89       -1.37      4.13 o 
 -14   2  14        1.35        1.72      3.98 o 
 -13   2  14      433.85      471.38     17.43 o 
 -12   2  14      111.99       91.10      6.82 o 
 -11   2  14      121.92      111.00      6.40 o 
 -10   2  14       22.02       22.23      3.23 o 
  -9   2  14      211.97      185.25      6.97 o 
  -8   2  14      204.96      207.44      6.75 o 
  -7   2  14       51.91       55.43      3.58 o 
  -6   2  14        5.23        3.92      1.63 o 
  -5   2  14      346.78      327.49      7.72 o 
  -4   2  14       14.10       13.75      2.27 o 
  -3   2  14      400.13      367.38      7.37 o 
  -2   2  14       75.29       75.20      3.28 o 
  -1   2  14      125.70      139.31      3.96 o 
   0   2  14      220.95      242.57      5.26 o 
   1   2  14       32.71       30.54      2.50 o 
   2   2  14        3.01        1.28      1.64 o 
   3   2  14      187.42      193.98     11.70 o 
   4   2  14       63.97       56.47      4.89 o 
   5   2  14      118.68      109.45      5.75 o 
   6   2  14        0.25       -1.88      2.82 o 
   7   2  14      192.02      182.10      8.54 o 
   8   2  14      186.65      156.90      8.83 o 
   9   2  14       39.27       40.43      6.93 o 
 -16   3  14       33.57       38.07      9.50 o 
 -15   3  14       55.01       43.36      6.96 o 
 -14   3  14      138.48      142.51     10.77 o 
 -13   3  14      153.82      173.08     10.91 o 
 -12   3  14       26.20       31.21      5.37 o 
 -11   3  14      132.08      126.57      6.62 o 
 -10   3  14      170.93      178.83      7.12 o 
  -9   3  14      257.61      258.24      8.29 o 
  -8   3  14      141.43      155.79      5.39 o 
  -7   3  14       14.98       11.24      2.11 o 
  -6   3  14      503.68      463.67      9.64 o 
  -5   3  14       99.62      115.59      4.58 o 
  -4   3  14       39.77       38.00      2.97 o 
  -3   3  14       81.73       74.01      3.50 o 
  -2   3  14      203.61      193.62      4.69 o 
  -1   3  14       47.42       54.04      3.39 o 
   0   3  14       65.39       79.95      3.34 o 
   1   3  14      175.90      204.72      4.88 o 
   2   3  14      102.82       93.80      5.24 o 
   3   3  14       53.77       53.65      4.04 o 
   4   3  14        8.49        8.03      2.59 o 
   5   3  14        2.96        0.63      2.29 o 
   6   3  14      255.41      232.48      9.07 o 
   7   3  14       18.14       13.38      4.02 o 
   8   3  14      101.48      104.59      8.78 o 
   9   3  14       98.33       98.08      7.54 o 
 -16   4  14       10.83        4.50      6.61 o 
 -15   4  14       42.71       31.75      8.93 o 
 -14   4  14      137.91      107.17     13.99 o 
 -13   4  14       48.26       37.22      8.83 o 
 -12   4  14       23.74       18.81      6.97 o 
 -11   4  14       57.02       55.91      6.00 o 
 -10   4  14      404.81      406.93     10.97 o 
  -9   4  14        7.26        8.14      1.96 o 
  -8   4  14        1.99        4.40      1.63 o 
  -7   4  14        0.03        1.43      1.56 o 
  -6   4  14        0.98       -0.56      1.46 o 
  -5   4  14      393.20      394.18     10.39 o 
  -4   4  14       13.07       11.51      1.65 o 
  -3   4  14      164.79      172.93      4.45 o 
  -2   4  14       66.10       75.38      3.06 o 
  -1   4  14      207.65      218.10      4.66 o 
   0   4  14        8.32        8.34      1.43 o 
   1   4  14       85.32       82.55      3.48 o 
   2   4  14        3.36        4.71      1.68 o 
   3   4  14      560.21      576.93     12.54 o 
   4   4  14        0.00        0.66      2.61 o 
   5   4  14       44.81       37.29      4.43 o 
   6   4  14       17.15       10.97      3.58 o 
   7   4  14      195.03      213.81     13.38 o 
   8   4  14        0.22        1.39      3.61 o 
   9   4  14      140.25      157.65      9.21 o 
 -15   5  14       46.21       42.35      9.92 o 
 -14   5  14       16.96       11.24      6.96 o 
 -13   5  14        6.27        8.01      6.28 o 
 -12   5  14        0.02       -1.78      3.06 o 
 -11   5  14      148.00      143.15      9.13 o 
 -10   5  14        0.04       -0.90      2.04 o 
  -9   5  14       11.34        9.87      2.19 o 
  -8   5  14       42.50       39.77      3.20 o 
  -7   5  14      299.78      308.58     12.12 o 
  -6   5  14       65.91       63.42      4.40 o 
  -5   5  14        4.82        7.27      2.16 o 
  -4   5  14        1.62        1.61      1.31 o 
  -3   5  14       25.97       22.80      2.04 o 
  -2   5  14      136.46      146.35      3.83 o 
  -1   5  14       27.03       21.53      1.87 o 
   0   5  14       35.65       33.01      2.32 o 
   1   5  14      139.95      140.65      4.48 o 
   2   5  14      188.09      184.14      5.12 o 
   3   5  14       53.68       59.98      3.86 o 
   4   5  14       12.18       13.97      3.17 o 
   5   5  14        4.58        1.79      2.79 o 
   6   5  14       21.40       20.36      6.53 o 
   7   5  14       52.25       58.16      5.80 o 
   8   5  14      180.57      187.06     10.73 o 
   9   5  14      150.78      153.43      9.12 o 
 -15   6  14       36.65       31.26      9.21 o 
 -14   6  14       75.04       84.48      8.45 o 
 -13   6  14       74.16       72.56     10.59 o 
 -12   6  14        8.26        8.34      7.22 o 
 -11   6  14        2.33        3.38      3.41 o 
 -10   6  14        1.45        0.78      2.35 o 
  -9   6  14       21.34       17.46      2.68 o 
  -8   6  14       21.12       15.70      2.45 o 
  -7   6  14       27.20       23.12      3.60 o 
  -6   6  14      364.01      352.62      9.59 o 
  -5   6  14       45.32       45.12      4.18 o 
  -4   6  14      220.66      213.82      7.16 o 
  -3   6  14      110.63      107.81      5.81 o 
  -2   6  14       20.74       21.03      2.31 o 
  -1   6  14      207.63      190.45      5.80 o 
   0   6  14        1.26        2.41      1.76 o 
   1   6  14       86.91       87.74      3.95 o 
   2   6  14       38.12       36.58      2.84 o 
   3   6  14      173.22      178.09      5.85 o 
   4   6  14        9.73        3.99      2.86 o 
   5   6  14        0.82        0.26      2.90 o 
   6   6  14       60.23       64.07      9.42 o 
   7   6  14        5.20        2.24      3.60 o 
   8   6  14       78.74       86.51     12.28 o 
 -15   7  14        4.91        3.37      5.22 o 
 -14   7  14        8.34        7.03      4.33 o 
 -13   7  14        3.74        5.13      3.79 o 
 -12   7  14       62.58       70.24      7.54 o 
 -11   7  14       49.75       51.66      6.57 o 
 -10   7  14       36.50       33.22      4.21 o 
  -9   7  14        0.95        2.24      2.15 o 
  -8   7  14       36.76       35.09      3.66 o 
  -7   7  14       96.19      101.67      5.75 o 
  -6   7  14        5.82        3.87      2.20 o 
  -5   7  14       85.03       74.42      4.86 o 
  -4   7  14        2.41        0.94      1.97 o 
  -3   7  14        4.15        1.80      1.75 o 
  -2   7  14       99.70       98.92      4.68 o 
  -1   7  14        0.09        1.04      1.66 o 
   0   7  14        8.47        8.24      2.04 o 
   1   7  14        0.04       -0.37      1.80 o 
   2   7  14       46.12       48.33      3.54 o 
   3   7  14       19.92       22.97      3.57 o 
   4   7  14       51.98       46.21      4.72 o 
   5   7  14        4.94        4.44      3.73 o 
   6   7  14        6.47        6.79      4.20 o 
   7   7  14        0.15       -0.56      3.92 o 
   8   7  14       43.35       33.06      5.34 o 
 -14   8  14       16.87       13.69      5.09 o 
 -13   8  14       32.15       33.03      8.18 o 
 -12   8  14       10.81        6.76      4.25 o 
 -11   8  14      100.40      109.40      9.08 o 
 -10   8  14      323.78      332.79     12.78 o 
  -9   8  14        4.64        6.81      2.78 o 
  -8   8  14        7.52       14.07      3.35 o 
  -7   8  14      123.69      120.02      6.22 o 
  -6   8  14      308.62      318.92      9.34 o 
  -5   8  14      100.48      108.43      5.96 o 
  -4   8  14        0.19        0.13      2.05 o 
  -3   8  14       28.07       34.37      5.57 o 
  -2   8  14        9.54       11.51      2.27 o 
  -1   8  14       73.19       75.84      5.52 o 
   0   8  14        3.43        0.98      1.75 o 
   1   8  14       66.67       75.54      4.27 o 
   2   8  14       28.70       27.99      3.24 o 
   3   8  14       52.00       59.18      4.97 o 
   4   8  14        4.24        8.47      3.18 o 
   5   8  14      171.32      172.92     10.72 o 
   6   8  14        8.78       12.11      7.22 o 
   7   8  14       25.85       37.07     11.21 o 
   8   8  14       17.20       13.31      6.55 o 
 -14   9  14       99.35      107.01      9.97 o 
 -13   9  14       12.70       14.07      6.04 o 
 -12   9  14        2.01       -2.30      3.75 o 
 -11   9  14        1.16        1.16      2.94 o 
 -10   9  14      103.87      108.75      7.13 o 
  -9   9  14       44.50       53.95      5.15 o 
  -8   9  14       13.79       17.79      4.28 o 
  -7   9  14        0.19        0.15      2.59 o 
  -6   9  14       86.42       90.42      6.47 o 
  -5   9  14        0.23        1.69      2.29 o 
  -4   9  14      140.65      143.56      7.81 o 
  -3   9  14       76.89       82.61      4.53 o 
  -2   9  14      281.61      297.53      7.61 o 
  -1   9  14       10.36       14.50      2.42 o 
   0   9  14       35.54       36.45      3.54 o 
   1   9  14       11.75       11.79      2.59 o 
   2   9  14      157.63      149.91      7.15 o 
   3   9  14       16.46       17.21      3.44 o 
   4   9  14        0.98        1.64      2.82 o 
   5   9  14        2.12        6.13      7.12 o 
   6   9  14      130.51      127.54      9.40 o 
   7   9  14       25.25       28.45      7.97 o 
 -13  10  14       33.62       37.50      6.81 o 
 -12  10  14       20.05       18.00      5.28 o 
 -11  10  14       16.46       17.44      3.97 o 
 -10  10  14        0.02       -1.42      2.88 o 
  -9  10  14      153.49      174.99     18.97 o 
  -8  10  14      137.33      145.93     12.40 o 
  -7  10  14       31.59       31.06      5.28 o 
  -6  10  14      123.96      131.84     17.55 o 
  -5  10  14       85.72       88.39      7.70 o 
  -4  10  14       52.84       57.47      5.24 o 
  -3  10  14        3.55        4.73      2.10 o 
  -2  10  14        8.38        9.18      2.35 o 
  -1  10  14      260.08      280.63      8.15 o 
   0  10  14      114.56      131.22      5.91 o 
   1  10  14        0.52        0.90      2.25 o 
   2  10  14        0.94       -1.07      2.49 o 
   3  10  14      390.18      380.33     14.49 o 
   4  10  14      157.66      189.55     14.20 o 
   5  10  14        5.17        0.48      4.92 o 
   6  10  14       67.10       67.08     10.08 o 
 -12  11  14        0.03       -0.63      4.12 o 
 -11  11  14        4.38        3.55      3.30 o 
 -10  11  14      389.97      437.19     22.61 o 
  -9  11  14      144.29      158.35     10.88 o 
  -8  11  14       69.11       75.15     11.13 o 
  -7  11  14       71.00       81.62     14.69 o 
  -6  11  14      165.08      169.44      9.80 o 
  -5  11  14       88.96       96.04     16.15 o 
  -4  11  14       60.90       62.36      6.82 o 
  -3  11  14       69.14       71.99     20.82 o 
  -2  11  14      441.83      450.49     31.90 o 
  -1  11  14       41.64       29.99      5.03 o 
   0  11  14      128.55      114.75      8.56 o 
   1  11  14      114.33      105.52      8.34 o 
   2  11  14       22.26       16.24      5.12 o 
   3  11  14        5.29        3.02      3.97 o 
   4  11  14      410.02      401.63     21.67 o 
   5  11  14       59.70       58.09      9.84 o 
 -11  12  14        8.31        8.48      3.70 o 
 -10  12  14        7.58        2.33      5.59 o 
  -9  12  14       36.34       35.06      8.53 o 
  -8  12  14       17.53       12.57      6.20 o 
  -7  12  14      353.47      372.12     20.74 o 
  -6  12  14      247.23      232.54     16.01 o 
  -5  12  14       89.11       93.22     11.29 o 
  -4  12  14      124.78      129.63     13.28 o 
  -3  12  14       44.43       42.37      8.35 o 
  -2  12  14       20.48       22.15      5.29 o 
  -1  12  14      115.31      136.91      9.36 o 
   0  12  14       29.84       25.70      7.94 o 
   1  12  14      153.81      157.93      9.87 o 
   2  12  14      115.01      104.05      8.51 o 
   3  12  14      111.54      102.73     12.10 o 
   4  12  14        8.55       12.58      5.95 o 
 -10  13  14       22.09       15.77      6.71 o 
  -9  13  14       54.70       47.60      9.48 o 
  -8  13  14       33.66       32.17      8.32 o 
  -7  13  14      120.90      155.42     15.13 o 
  -6  13  14      181.08      180.97     14.56 o 
  -5  13  14       96.15       95.73     11.80 o 
  -4  13  14      416.58      453.59     23.29 o 
  -3  13  14      149.46      124.37     13.30 o 
  -2  13  14      149.07      152.01      9.64 o 
  -1  13  14      289.19      296.83     20.44 o 
   0  13  14       81.41       81.37      7.57 o 
   1  13  14       49.57       49.25      6.37 o 
   2  13  14      181.45      196.74     10.75 o 
   3  13  14       50.33       36.90      8.48 o 
  -8  14  14       47.26       45.40      9.38 o 
  -7  14  14       47.46       55.08      9.68 o 
  -6  14  14       11.82        8.83      6.08 o 
  -5  14  14      258.44      262.67     17.66 o 
  -4  14  14      248.93      240.37     16.86 o 
  -3  14  14       81.60       83.23     11.51 o 
  -2  14  14        0.89        2.68      5.64 o 
  -1  14  14      123.45      127.24      9.47 o 
   0  14  14        9.71        9.00      4.14 o 
   1  14  14      214.26      244.91     13.95 o 
   2  14  14       90.36       99.76     12.25 o 
  -5  15  14       34.74       36.22      8.61 o 
  -4  15  14      123.59      131.23     14.42 o 
  -3  15  14       21.95       20.56      7.22 o 
  -2  15  14        0.05       -4.73      4.73 o 
  -1  15  14        4.62        5.52      4.00 o 
 -16   1  15       49.25       47.75      7.52 o 
 -15   1  15        8.92       10.91      4.92 o 
 -14   1  15        2.64        0.93      4.05 o 
 -13   1  15       64.11       58.49     10.27 o 
 -12   1  15       10.19       13.99      6.19 o 
 -11   1  15        1.41       -1.35      2.61 o 
 -10   1  15      298.42      306.32      9.55 o 
  -9   1  15        1.03        1.99      2.12 o 
  -8   1  15        1.35       -0.69      1.65 o 
  -7   1  15       30.58       33.26      3.02 o 
  -6   1  15      126.20      105.82      4.92 o 
  -5   1  15        0.05       -0.13      1.49 o 
  -4   1  15       20.46       23.41      2.93 o 
  -3   1  15       15.67       17.13      1.93 o 
  -2   1  15       97.10       89.05      4.03 o 
  -1   1  15      150.22      172.09      4.89 o 
   0   1  15      113.97      118.26      4.26 o 
   1   1  15      117.60      126.10      4.30 o 
   2   1  15      235.59      243.65      6.71 o 
   3   1  15        6.59        2.58      2.19 o 
   4   1  15        2.60       -2.52      2.57 o 
   5   1  15       55.05       55.78      6.34 o 
   6   1  15        9.34       10.54      3.54 o 
   7   1  15      216.27      210.36     11.40 o 
   8   1  15       32.90       20.86      4.72 o 
   9   1  15       17.60       11.84      3.93 o 
 -16   2  15       21.64       16.85      7.23 o 
 -15   2  15        0.18        2.24      4.56 o 
 -14   2  15       43.01       41.83      6.63 o 
 -13   2  15       42.08       48.99      6.88 o 
 -12   2  15       55.03       58.15     11.64 o 
 -11   2  15       90.95       93.85      6.99 o 
 -10   2  15       19.62       15.83      3.13 o 
  -9   2  15       30.97       34.18      3.97 o 
  -8   2  15       23.91       30.59      2.98 o 
  -7   2  15       28.83       33.99      3.02 o 
  -6   2  15       46.76       47.67      3.45 o 
  -5   2  15       18.84       19.72      2.49 o 
  -4   2  15        0.50       -0.88      1.52 o 
  -3   2  15       29.91       27.07      2.45 o 
  -2   2  15       65.18       66.98      3.25 o 
  -1   2  15       14.63       11.92      1.75 o 
   0   2  15      129.73      142.99      6.28 o 
   1   2  15       13.75       13.92      2.02 o 
   2   2  15        1.67        0.18      1.69 o 
   3   2  15      125.51      132.72      6.47 o 
   4   2  15      278.13      287.64      9.93 o 
   5   2  15       65.25       70.78      5.77 o 
   6   2  15        0.02        2.48      3.22 o 
   7   2  15        0.01       -2.82      3.25 o 
   8   2  15        9.84        0.65      3.79 o 
 -16   3  15       93.02       87.51     13.35 o 
 -15   3  15       33.03       31.73      6.34 o 
 -14   3  15       64.58       52.97      7.34 o 
 -13   3  15       11.28        9.66      4.37 o 
 -12   3  15       51.00       47.52      6.47 o 
 -11   3  15        2.70       -2.36      2.55 o 
 -10   3  15      245.42      241.00      8.39 o 
  -9   3  15      195.05      200.86      6.48 o 
  -8   3  15       77.16       80.81      5.91 o 
  -7   3  15        0.93        2.47      1.75 o 
  -6   3  15      295.29      297.03      7.94 o 
  -5   3  15        7.68       11.38      2.10 o 
  -4   3  15       36.70       40.46      2.84 o 
  -3   3  15       65.31       65.91      3.51 o 
  -2   3  15      134.04      130.68      4.07 o 
  -1   3  15      181.32      189.26      5.67 o 
   0   3  15      196.32      194.05      5.10 o 
   1   3  15      210.97      209.89      6.10 o 
   2   3  15      565.99      563.66     12.31 o 
   3   3  15        5.96        8.98      2.45 o 
   4   3  15       27.72       26.32      3.98 o 
   5   3  15      117.43      119.32      7.86 o 
   6   3  15        0.03        1.28      3.53 o 
   7   3  15      444.98      461.94     13.85 o 
   8   3  15      245.25      273.23     18.91 o 
 -15   4  15      393.00      380.56     23.87 o 
 -14   4  15        6.75        7.20      6.37 o 
 -13   4  15        3.79       -3.83      5.16 o 
 -12   4  15        1.30       -4.15      4.15 o 
 -11   4  15      192.54      191.26     11.07 o 
 -10   4  15        5.99        2.20      2.68 o 
  -9   4  15       29.16       38.02      4.57 o 
  -8   4  15      313.07      321.76      9.88 o 
  -7   4  15      243.76      220.97      6.67 o 
  -6   4  15       27.16       25.05      2.75 o 
  -5   4  15      241.58      253.86      6.95 o 
  -4   4  15      164.82      174.05      4.64 o 
  -3   4  15      122.24      140.63      4.21 o 
  -2   4  15       35.95       39.41      2.38 o 
  -1   4  15       59.58       62.49      2.96 o 
   0   4  15        3.45        4.02      1.48 o 
   1   4  15      159.22      164.22      4.97 o 
   2   4  15        5.07        6.17      2.19 o 
   3   4  15      253.36      248.62      7.80 o 
   4   4  15       35.43       37.00      4.37 o 
   5   4  15      423.98      430.95     12.61 o 
   6   4  15       10.09        1.26      3.31 o 
   7   4  15       36.13       27.68      4.78 o 
   8   4  15       77.08       80.53      7.07 o 
 -15   5  15        0.03        0.70      6.19 o 
 -14   5  15       81.75       81.28     12.69 o 
 -13   5  15       37.01       33.52      9.04 o 
 -12   5  15       56.69       63.38     10.95 o 
 -11   5  15        5.14        6.19      5.14 o 
 -10   5  15        7.02        7.85      4.17 o 
  -9   5  15      253.12      255.45      7.33 o 
  -8   5  15      406.18      411.52     10.96 o 
  -7   5  15        6.41        6.22      2.42 o 
  -6   5  15       35.66       38.19      3.72 o 
  -5   5  15       18.10       15.57      2.74 o 
  -4   5  15       51.96       58.72      3.38 o 
  -3   5  15        6.24        8.59      1.85 o 
  -2   5  15        8.36        8.43      1.59 o 
  -1   5  15       22.13       18.48      1.87 o 
   0   5  15      133.05      134.75      4.77 o 
   1   5  15        0.47        0.66      1.67 o 
   2   5  15       26.86       26.04      2.59 o 
   3   5  15       18.10       28.19      5.08 o 
   4   5  15      228.98      213.79      8.50 o 
   5   5  15        7.70        4.39      3.06 o 
   6   5  15      209.00      222.94      9.25 o 
   7   5  15        0.01       -4.26      4.26 o 
   8   5  15      102.95      119.88      8.21 o 
 -15   6  15      122.44      124.63     15.87 o 
 -14   6  15       35.44       38.84      9.56 o 
 -13   6  15      285.17      323.31     21.79 o 
 -12   6  15      417.56      437.51     16.58 o 
 -11   6  15       20.69       20.66      4.85 o 
 -10   6  15       82.81       83.01      8.46 o 
  -9   6  15      192.26      183.66      8.29 o 
  -8   6  15       77.63       84.48      5.54 o 
  -7   6  15      334.93      336.76     13.62 o 
  -6   6  15        0.25       -0.91      1.95 o 
  -5   6  15      399.64      406.28     10.71 o 
  -4   6  15       71.21       80.09      5.14 o 
  -3   6  15      197.38      194.55      6.10 o 
  -2   6  15      146.09      153.34      5.01 o 
  -1   6  15      164.92      168.51      5.66 o 
   0   6  15       79.07       82.41      4.45 o 
   1   6  15      492.11      505.28     10.54 o 
   2   6  15       62.21       60.76      3.91 o 
   3   6  15      492.11      528.54     13.72 o 
   4   6  15       17.88       12.68      3.49 o 
   5   6  15      246.27      260.90      9.91 o 
   6   6  15      105.21      107.06      7.31 o 
   7   6  15      366.78      362.78     12.38 o 
 -14   7  15       30.83       25.68      9.25 o 
 -13   7  15        2.87        3.44      4.04 o 
 -12   7  15      137.57      155.80     10.39 o 
 -11   7  15       32.60       42.10      6.08 o 
 -10   7  15      153.37      161.70      7.87 o 
  -9   7  15        0.09       -1.42      4.64 o 
  -8   7  15      279.44      286.54      9.15 o 
  -7   7  15       58.31       66.81      5.21 o 
  -6   7  15        0.11        1.78      2.11 o 
  -5   7  15       24.52       26.43      3.44 o 
  -4   7  15      635.60      648.23     14.47 o 
  -3   7  15       26.23       20.63      2.45 o 
  -2   7  15       97.03       91.89      4.67 o 
  -1   7  15       90.30       94.29      4.71 o 
   0   7  15      464.21      439.94      9.68 o 
   1   7  15       53.56       52.82      4.12 o 
   2   7  15        4.07        1.28      2.29 o 
   3   7  15       75.30       66.33      5.73 o 
   4   7  15      576.91      604.60     18.98 o 
   5   7  15       50.00       46.37      6.45 o 
   6   7  15       94.57      102.30      8.67 o 
   7   7  15        0.60        1.46      4.31 o 
 -14   8  15        3.08        1.31      4.36 o 
 -13   8  15       68.56       77.79     13.59 o 
 -12   8  15        8.92       14.31      8.73 o 
 -11   8  15      192.43      201.38     11.09 o 
 -10   8  15       55.17       67.03      5.79 o 
  -9   8  15      274.66      288.58     18.20 o 
  -8   8  15        2.26        1.11      4.02 o 
  -7   8  15      162.67      171.92      7.17 o 
  -6   8  15       28.35       22.04      4.00 o 
  -5   8  15       22.77       26.17      3.93 o 
  -4   8  15      169.57      169.80     10.58 o 
  -3   8  15      514.11      526.62     13.09 o 
  -2   8  15       17.19       20.20      2.65 o 
  -1   8  15      150.62      150.31      6.01 o 
   0   8  15      226.86      237.07      7.52 o 
   1   8  15      464.23      474.60     11.14 o 
   2   8  15       77.56       78.47      5.03 o 
   3   8  15        6.62        4.19      2.93 o 
   4   8  15        2.42        5.22      3.77 o 
   5   8  15       63.74       62.49      6.94 o 
   6   8  15       14.34       11.06      5.60 o 
 -13   9  15       44.08       50.83     20.48 o 
 -12   9  15      309.85      327.02     14.60 o 
 -11   9  15       49.23       52.92      5.64 o 
 -10   9  15      386.59      412.69     16.06 o 
  -9   9  15        7.19        2.81      4.10 o 
  -8   9  15      224.94      234.66     11.67 o 
  -7   9  15        0.62        2.44      3.52 o 
  -6   9  15      117.49      124.99      6.59 o 
  -5   9  15       90.16       97.89      6.86 o 
  -4   9  15      970.57     1016.53     22.87 o 
  -3   9  15        6.04        6.02      2.50 o 
  -2   9  15      453.52      476.25     12.01 o 
  -1   9  15        0.91        2.68      2.32 o 
   0   9  15      164.18      159.89      6.82 o 
   1   9  15      146.34      140.91      6.10 o 
   2   9  15      312.16      322.45     10.52 o 
   3   9  15        2.65        1.08      3.11 o 
   4   9  15       88.31       80.30      6.21 o 
   5   9  15       31.19       23.14      5.15 o 
   6   9  15        9.59        8.92      5.41 o 
 -12  10  15      123.44      127.12     10.60 o 
 -11  10  15       90.73      108.69      7.82 o 
 -10  10  15       15.93       20.44      5.41 o 
  -9  10  15      640.11      704.34     22.19 o 
  -8  10  15        5.89        6.19      3.87 o 
  -7  10  15       10.87       10.14      8.98 o 
  -6  10  15       21.52       17.90      4.70 o 
  -5  10  15      155.72      160.39     11.25 o 
  -4  10  15       24.85       21.41      3.81 o 
  -3  10  15      137.51      152.84      7.86 o 
  -2  10  15       24.94       22.98      3.38 o 
  -1  10  15      555.81      573.06     12.71 o 
   0  10  15        0.05        3.01      2.28 o 
   1  10  15        7.80       10.80      2.81 o 
   2  10  15        7.53        6.00      3.05 o 
   3  10  15        4.54        3.88      3.13 o 
   4  10  15       13.47       10.60      5.81 o 
   5  10  15       14.63       21.77      7.17 o 
 -11  11  15        1.07       -0.96      4.20 o 
 -10  11  15       87.80       93.98      9.05 o 
  -9  11  15       11.03       14.32      5.12 o 
  -8  11  15       88.89       79.00      8.09 o 
  -7  11  15        9.11        2.74      7.95 o 
  -6  11  15      351.53      366.70     14.83 o 
  -5  11  15        3.60       -0.33      3.71 o 
  -4  11  15       28.35       26.14      4.10 o 
  -3  11  15       17.89       13.94      3.59 o 
  -2  11  15      245.00      270.79     11.78 o 
  -1  11  15        3.12       -0.62      3.88 o 
   0  11  15        3.75        6.66      6.73 o 
   1  11  15       15.61       17.79      4.53 o 
   2  11  15        6.38        5.23      6.67 o 
   3  11  15        1.27       -0.14      3.69 o 
   4  11  15        1.22        6.01      5.48 o 
 -10  12  15        1.18       -2.12      4.16 o 
  -9  12  15       27.52       17.37      7.01 o 
  -8  12  15       24.28       34.62      8.03 o 
  -7  12  15      136.93      133.77     14.16 o 
  -6  12  15        5.87       -0.59      5.27 o 
  -5  12  15       18.37       12.18      6.10 o 
  -4  12  15       29.87       30.51      7.62 o 
  -3  12  15      124.14      124.18     13.49 o 
  -2  12  15        0.01        3.69      3.68 o 
  -1  12  15       43.47       46.57      5.97 o 
   0  12  15        0.00       -2.54      3.46 o 
   1  12  15        7.35       11.15      4.34 o 
   2  12  15       65.83       72.67      7.55 o 
   3  12  15        8.50        3.43      5.59 o 
  -9  13  15       33.42       33.44      8.36 o 
  -8  13  15        3.03        4.49      5.92 o 
  -7  13  15       48.59       56.84     10.19 o 
  -6  13  15       17.22       10.51      6.72 o 
  -5  13  15       18.72       20.52      7.32 o 
  -4  13  15      165.28      155.90     15.36 o 
  -3  13  15       29.25       33.42      8.30 o 
  -2  13  15       46.92       37.65      9.75 o 
  -1  13  15        1.77        0.49      3.65 o 
   0  13  15        2.46        3.47      3.77 o 
   1  13  15        0.04       -1.09      3.93 o 
   2  13  15       55.55       62.00     10.29 o 
  -7  14  15        0.31        2.25      5.55 o 
  -6  14  15       51.92       62.70     10.66 o 
  -5  14  15       10.73        0.88      5.61 o 
  -4  14  15       26.94       13.49      7.06 o 
  -3  14  15       11.81        9.93      6.72 o 
  -2  14  15        0.25       -3.26      5.19 o 
  -1  14  15        1.10       -3.17      3.57 o 
 -15   0  16       76.95       77.09     12.56 o 
 -14   0  16      245.56      234.67     18.44 o 
 -13   0  16       23.55       11.30      6.91 o 
 -12   0  16      295.88      290.45     19.28 o 
 -11   0  16       15.42       21.97      6.38 o 
 -10   0  16        5.06        4.08      4.82 o 
  -9   0  16       73.74       64.66      8.24 o 
  -8   0  16      342.88      327.18     13.94 o 
  -7   0  16      190.91      185.14     14.60 o 
  -6   0  16      332.31      324.80     13.28 o 
  -5   0  16       65.65       57.06      6.33 o 
  -4   0  16      121.16      102.39      8.19 o 
  -3   0  16      203.95      204.95      8.02 o 
  -2   0  16       31.44       41.86      4.26 o 
  -1   0  16       51.57       57.67      4.89 o 
   0   0  16      309.05      334.66     10.45 o 
   1   0  16      158.20      162.93      7.19 o 
   2   0  16       16.55       13.62      3.90 o 
   3   0  16       98.46      101.67     10.72 o 
   4   0  16      444.35      464.87     22.46 o 
   5   0  16       36.10       37.41      8.54 o 
   6   0  16       11.77       15.13      7.26 o 
   7   0  16       24.19       18.10      5.43 o 
   8   0  16      394.96      419.47     19.51 o 
 -15   1  16       14.70       16.83      5.59 o 
 -14   1  16      102.95      121.38     10.61 o 
 -13   1  16      185.28      186.03     11.34 o 
 -12   1  16       99.49       78.60      8.14 o 
 -11   1  16      246.44      249.93     30.70 o 
 -10   1  16       40.06       38.73      6.62 o 
  -9   1  16       45.26       36.33      3.92 o 
  -8   1  16      250.58      262.03      7.82 o 
  -7   1  16        1.05        0.98      1.83 o 
  -6   1  16      257.58      254.02      7.21 o 
  -5   1  16      366.46      367.51      8.75 o 
  -4   1  16      152.49      144.73      4.89 o 
  -3   1  16      350.84      354.54      7.74 o 
  -2   1  16      732.40      758.15     12.65 o 
  -1   1  16       11.46        9.58      1.99 o 
   0   1  16      801.51      830.52     13.44 o 
   1   1  16       59.73       62.97      3.60 o 
   2   1  16       69.52       71.11      4.80 o 
   3   1  16       54.05       59.55      5.26 o 
   4   1  16       16.05       26.13      8.33 o 
   5   1  16      792.00      831.01     23.63 o 
   6   1  16      400.97      393.64     12.62 o 
   7   1  16       24.75       22.72      4.69 o 
   8   1  16      101.33      106.86      8.31 o 
 -15   2  16       12.00        7.04      5.12 o 
 -14   2  16       29.51       20.35      5.73 o 
 -13   2  16      109.71      105.07      9.48 o 
 -12   2  16      164.73      158.95     11.32 o 
 -11   2  16       12.89        4.31      3.82 o 
 -10   2  16      172.12      166.71     10.36 o 
  -9   2  16       71.23       68.19      5.14 o 
  -8   2  16       11.52        9.20      2.33 o 
  -7   2  16      215.12      221.39      6.78 o 
  -6   2  16       41.47       39.12      3.32 o 
  -5   2  16       87.80       92.75      4.84 o 
  -4   2  16      378.05      377.56      8.05 o 
  -3   2  16       74.46       72.55      3.57 o 
  -2   2  16        8.58        5.21      1.68 o 
  -1   2  16      156.19      159.71      4.94 o 
   0   2  16      194.64      189.62      5.41 o 
   1   2  16      205.74      217.22      6.39 o 
   2   2  16      254.12      256.63      7.87 o 
   3   2  16      105.04      100.99      7.78 o 
   4   2  16      119.39      138.89      7.28 o 
   5   2  16       17.21       19.95      5.20 o 
   6   2  16       78.51       75.20      6.38 o 
   7   2  16      117.38       99.65      7.45 o 
 -15   3  16       11.95       10.15      7.51 o 
 -14   3  16       12.40        5.54      4.67 o 
 -13   3  16      150.83      143.92     14.51 o 
 -12   3  16        6.75        3.06      4.09 o 
 -11   3  16      155.13      141.65     10.37 o 
 -10   3  16       95.90       94.22     10.18 o 
  -9   3  16        2.10        5.65      2.21 o 
  -8   3  16       14.84       18.35      2.71 o 
  -7   3  16       63.52       59.79      4.03 o 
  -6   3  16        2.28        1.40      1.82 o 
  -5   3  16      115.43      114.46      5.35 o 
  -4   3  16       36.20       36.44      2.87 o 
  -3   3  16       41.81       33.90      2.54 o 
  -2   3  16        1.24        1.89      1.55 o 
  -1   3  16      239.62      246.98      5.77 o 
   0   3  16        5.61        5.67      1.85 o 
   1   3  16      232.60      245.65      7.64 o 
   2   3  16        5.14        3.60      2.94 o 
   3   3  16      322.34      314.25     10.26 o 
   4   3  16      107.83      106.72      6.85 o 
   5   3  16        5.95        7.13      3.58 o 
   6   3  16        1.32        1.25      3.36 o 
   7   3  16       38.98       31.70      5.97 o 
 -15   4  16       65.84       72.25     12.70 o 
 -14   4  16      102.39       67.72     12.18 o 
 -13   4  16       26.88       33.08      8.75 o 
 -12   4  16      171.71      183.52     15.96 o 
 -11   4  16       63.52       63.70     10.50 o 
 -10   4  16       74.49       82.30     11.67 o 
  -9   4  16      191.83      210.12      7.52 o 
  -8   4  16        3.05        2.13      2.03 o 
  -7   4  16      192.64      204.56      6.63 o 
  -6   4  16        0.55        0.00      1.73 o 
  -5   4  16        4.49        2.74      1.75 o 
  -4   4  16      364.10      382.79      7.38 o 
  -3   4  16        6.81        5.54      1.57 o 
  -2   4  16      155.02      153.50      4.28 o 
  -1   4  16      112.72      112.06      3.92 o 
   0   4  16      103.67      102.29      4.11 o 
   1   4  16      137.09      152.68      5.90 o 
   2   4  16      332.87      359.88      9.43 o 
   3   4  16       76.49       81.91      8.36 o 
   4   4  16       89.44       84.05      6.15 o 
   5   4  16      145.84      141.76      8.06 o 
   6   4  16        5.18        1.62      3.57 o 
   7   4  16       67.09       73.51      7.47 o 
 -14   5  16       78.47       67.50     12.19 o 
 -13   5  16       34.01       39.91      9.59 o 
 -12   5  16       31.84       20.62      7.76 o 
 -11   5  16       37.64       47.75      9.62 o 
 -10   5  16        4.75       12.86      6.36 o 
  -9   5  16       12.10       16.23      3.58 o 
  -8   5  16       19.45       13.58      3.36 o 
  -7   5  16      194.06      197.85      8.20 o 
  -6   5  16      135.15      132.97      6.43 o 
  -5   5  16       24.24       18.45      3.14 o 
  -4   5  16        3.74        3.09      2.23 o 
  -3   5  16       96.50      104.28      3.87 o 
  -2   5  16       19.05       18.60      2.05 o 
  -1   5  16       41.34       37.09      2.66 o 
   0   5  16      150.50      152.16      5.43 o 
   1   5  16      364.23      365.89      9.83 o 
   2   5  16      187.63      208.59      9.16 o 
   3   5  16       41.46       38.39      5.68 o 
   4   5  16        0.01       -1.63      2.92 o 
   5   5  16       32.18       33.87      4.77 o 
   6   5  16        6.10        8.77      3.88 o 
   7   5  16       24.95       31.02      7.64 o 
 -14   6  16        2.25        9.50      7.21 o 
 -13   6  16        5.68        8.02      6.83 o 
 -12   6  16        0.27        1.64      6.30 o 
 -11   6  16       16.08       23.83      8.05 o 
 -10   6  16        7.57        5.70      3.89 o 
  -9   6  16        0.42       -1.44      3.24 o 
  -8   6  16       32.79       28.40      4.30 o 
  -7   6  16        8.52       11.56      2.92 o 
  -6   6  16      253.25      246.57      8.34 o 
  -5   6  16       11.95        9.05      2.80 o 
  -4   6  16       31.28       33.70      3.96 o 
  -3   6  16       23.81       22.30      2.61 o 
  -2   6  16      307.54      313.63      8.07 o 
  -1   6  16        7.84        5.40      2.36 o 
   0   6  16       78.60       88.54      6.56 o 
   1   6  16       90.81       96.39      5.49 o 
   2   6  16        9.22        4.24      3.54 o 
   3   6  16       43.71       42.45      7.03 o 
   4   6  16        4.46        4.39      3.27 o 
   5   6  16       22.47       22.43      4.34 o 
   6   6  16       30.90       35.08      5.18 o 
 -14   7  16       22.83       26.16      9.47 o 
 -13   7  16       36.52       32.03      9.70 o 
 -12   7  16      192.98      194.00     11.72 o 
 -11   7  16       33.03       37.27      9.27 o 
 -10   7  16       69.37       70.97      7.45 o 
  -9   7  16       70.96       88.85      8.14 o 
  -8   7  16       30.85       25.56      5.06 o 
  -7   7  16      107.02      102.85      8.37 o 
  -6   7  16      144.05      145.17      6.98 o 
  -5   7  16        1.67        2.03      2.36 o 
  -4   7  16      199.39      215.30      7.86 o 
  -3   7  16        2.31        0.87      2.12 o 
  -2   7  16       67.44       70.02      4.78 o 
  -1   7  16       24.92       16.60      2.95 o 
   0   7  16      139.68      159.43      7.97 o 
   1   7  16       53.20       48.50      4.98 o 
   2   7  16        5.97        4.37      3.08 o 
   3   7  16        3.61       12.02      6.50 o 
   4   7  16        0.57        2.70      3.57 o 
   5   7  16       16.03       11.53      4.59 o 
   6   7  16       23.01       28.14      5.53 o 
 -13   8  16       20.91       27.29      5.96 o 
 -12   8  16      149.81      158.35     10.61 o 
 -11   8  16        2.78        3.33      6.22 o 
 -10   8  16       25.70       29.20     10.82 o 
  -9   8  16       55.93       56.71     10.49 o 
  -8   8  16       17.27       16.90      4.73 o 
  -7   8  16       28.72       42.83     10.81 o 
  -6   8  16       46.81       41.52      5.88 o 
  -5   8  16       16.38       16.46      3.78 o 
  -4   8  16       27.78       26.49      4.00 o 
  -3   8  16        3.25        2.63      2.26 o 
  -2   8  16        2.92        3.42      2.34 o 
  -1   8  16      244.38      266.83      8.25 o 
   0   8  16       42.66       51.78      4.29 o 
   1   8  16       25.44       23.24      3.31 o 
   2   8  16       28.25       24.99      4.05 o 
   3   8  16       17.43       10.70      3.44 o 
   4   8  16      121.71      121.98      9.56 o 
   5   8  16      173.03      190.96     10.75 o 
 -12   9  16       41.04       54.71     11.63 o 
 -11   9  16       17.38       19.60      5.55 o 
 -10   9  16        1.19        1.18      4.10 o 
  -9   9  16        0.34       -3.24      3.65 o 
  -8   9  16        3.17        4.26      4.01 o 
  -7   9  16        5.45       10.17      4.16 o 
  -6   9  16       46.83       50.84      7.17 o 
  -5   9  16      160.84      167.66     16.98 o 
  -4   9  16        0.25       -2.09      2.57 o 
  -3   9  16       35.99       50.43      5.08 o 
  -2   9  16       51.37       53.72      5.02 o 
  -1   9  16        5.42        4.06      2.54 o 
   0   9  16       10.17        8.91      3.89 o 
   1   9  16      120.34      118.59      6.18 o 
   2   9  16       65.84       82.02      6.13 o 
   3   9  16       92.06       95.21      6.71 o 
   4   9  16        0.20        2.98      3.81 o 
   5   9  16       17.29       30.58      6.52 o 
 -12  10  16       59.05       52.79     11.53 o 
 -11  10  16       10.17        5.81      4.53 o 
 -10  10  16        0.81        1.40      4.40 o 
  -9  10  16        0.81       -3.70      3.70 o 
  -8  10  16       35.84       27.61      5.77 o 
  -7  10  16       27.97       31.01      5.65 o 
  -6  10  16      100.47       95.43      8.69 o 
  -5  10  16        1.76        0.73      3.57 o 
  -4  10  16       82.19       89.22      6.55 o 
  -3  10  16       19.17       11.55      3.49 o 
  -2  10  16      108.73      116.07      6.16 o 
  -1  10  16       95.10      106.26      5.87 o 
   0  10  16        2.57        1.35      2.38 o 
   1  10  16        0.27        2.17      2.55 o 
   2  10  16       27.72       26.69      4.16 o 
   3  10  16       34.61       34.34      6.64 o 
   4  10  16       29.26       30.85      7.63 o 
 -10  11  16       13.65       16.56      5.49 o 
  -9  11  16        9.09       10.87      5.02 o 
  -8  11  16       31.47       23.56      5.66 o 
  -7  11  16      530.11      589.50     27.94 o 
  -6  11  16      556.45      602.76     20.06 o 
  -5  11  16        7.75       10.27      3.95 o 
  -4  11  16       10.52       11.10      3.53 o 
  -3  11  16      127.82      132.30      7.77 o 
  -2  11  16       93.54      103.41      8.63 o 
  -1  11  16       21.91       13.95      7.72 o 
   0  11  16      207.96      214.69     14.40 o 
   1  11  16       44.70       40.52      6.16 o 
   2  11  16        7.88        7.62      4.32 o 
   3  11  16       29.36       23.68      5.31 o 
  -9  12  16        0.55        8.59      4.91 o 
  -8  12  16       31.75       19.55      7.55 o 
  -7  12  16      191.38      195.17     15.95 o 
  -6  12  16      254.50      259.03     17.88 o 
  -5  12  16       42.86       52.53      9.72 o 
  -4  12  16      197.48      183.07     15.01 o 
  -3  12  16       88.11       81.40     11.27 o 
  -2  12  16       36.80       31.06      6.77 o 
  -1  12  16        0.94        1.03      3.66 o 
   0  12  16       30.27       23.04      5.11 o 
   1  12  16       88.26       93.42      8.54 o 
  -7  13  16       56.28       45.13      9.40 o 
  -6  13  16       53.48       69.19     11.09 o 
  -5  13  16       40.13       43.20      9.21 o 
  -4  13  16       31.98       33.41      8.28 o 
  -3  13  16       91.24       84.27     11.74 o 
  -2  13  16        1.52       -2.59      5.20 o 
  -1  13  16       31.74       24.20      5.22 o 
 -15   1  17        2.52        0.83      4.77 o 
 -14   1  17        0.10        0.45      4.32 o 
 -13   1  17        6.73        1.61     10.07 o 
 -12   1  17        2.40       -2.67      3.66 o 
 -11   1  17        2.67        3.24      3.88 o 
 -10   1  17        8.88        6.22      4.04 o 
  -9   1  17        0.05       -3.16      3.16 o 
  -8   1  17       56.78       51.83      8.12 o 
  -7   1  17       94.91       93.91      5.13 o 
  -6   1  17       54.29       53.06      3.94 o 
  -5   1  17       19.31       17.95      3.09 o 
  -4   1  17      231.79      233.58      6.37 o 
  -3   1  17       18.20       19.16      2.41 o 
  -2   1  17      154.29      165.54      5.27 o 
  -1   1  17        0.03        1.24      1.64 o 
   0   1  17       13.51       14.33      2.21 o 
   1   1  17        8.71        9.16      2.30 o 
   2   1  17      131.74      118.02      8.34 o 
   3   1  17      261.96      275.92     11.95 o 
   4   1  17      331.39      337.48     13.73 o 
   5   1  17       14.00       17.64      5.35 o 
   6   1  17        0.62       -2.56      3.45 o 
   7   1  17        7.05       -1.80      5.64 o 
 -15   2  17       31.34       31.83      6.86 o 
 -14   2  17       14.35       24.27      6.14 o 
 -13   2  17        1.25       -1.50      3.92 o 
 -12   2  17        7.20        3.48      6.68 o 
 -11   2  17      162.19      189.52     11.57 o 
 -10   2  17      283.62      290.73     27.62 o 
  -9   2  17        0.33       -2.89      2.89 o 
  -8   2  17      560.32      544.61     14.35 o 
  -7   2  17        1.37        1.07      2.00 o 
  -6   2  17        7.94        6.24      2.14 o 
  -5   2  17      222.70      220.43      7.16 o 
  -4   2  17       35.50       39.81      2.91 o 
  -3   2  17       39.72       37.27      2.84 o 
  -2   2  17      164.06      167.18      5.31 o 
  -1   2  17       37.19       41.26      3.16 o 
   0   2  17        2.54        1.64      1.87 o 
   1   2  17      103.50      110.10      5.79 o 
   2   2  17      127.11      130.96      8.29 o 
   3   2  17        0.01        2.10      3.45 o 
   4   2  17       21.18       14.41      3.87 o 
   5   2  17      265.95      279.61     10.45 o 
   6   2  17      102.32       94.34      7.26 o 
 -14   3  17        2.56        1.43      6.04 o 
 -13   3  17        1.63        1.78      4.27 o 
 -12   3  17        0.67       -2.53      3.82 o 
 -11   3  17       46.66       52.74     14.08 o 
 -10   3  17      101.35      116.86      9.42 o 
  -9   3  17        4.42        2.85      2.79 o 
  -8   3  17       30.88       28.03      4.21 o 
  -7   3  17      393.20      390.46     10.43 o 
  -6   3  17       80.20       84.39      4.83 o 
  -5   3  17        8.53        6.64      2.14 o 
  -4   3  17      320.43      327.22      7.06 o 
  -3   3  17      245.00      244.91      6.03 o 
  -2   3  17      199.44      197.47      5.34 o 
  -1   3  17        6.73        2.38      1.95 o 
   0   3  17      129.85      143.76      4.95 o 
   1   3  17      216.49      214.57      7.16 o 
   2   3  17        0.00       -1.21      2.45 o 
   3   3  17      200.64      219.98     16.96 o 
   4   3  17       60.61       65.26      9.76 o 
   5   3  17       99.99       99.21      8.87 o 
   6   3  17       10.23       12.05      4.09 o 
 -14   4  17       51.92       60.51     11.44 o 
 -13   4  17        2.46        1.04      5.52 o 
 -12   4  17       26.71       26.35      8.16 o 
 -11   4  17        7.03       16.54      7.11 o 
 -10   4  17       11.29        2.48      4.86 o 
  -9   4  17       52.24       51.25      6.12 o 
  -8   4  17      136.22      134.08      7.34 o 
  -7   4  17       20.13       18.19      3.55 o 
  -6   4  17      229.27      242.57      6.63 o 
  -5   4  17      228.55      243.95      6.57 o 
  -4   4  17        7.66        7.42      1.76 o 
  -3   4  17       16.33       16.32      2.11 o 
  -2   4  17      776.78      778.00     11.86 o 
  -1   4  17       58.53       58.73      3.29 o 
   0   4  17      175.13      192.37      6.81 o 
   1   4  17       13.72       12.35      2.79 o 
   2   4  17      188.70      190.42      8.04 o 
   3   4  17       87.15       88.94      6.35 o 
   4   4  17        8.32        0.39      3.05 o 
   5   4  17       33.54       39.21      5.19 o 
   6   4  17      176.58      174.15     11.62 o 
 -14   5  17       77.93       76.32     12.55 o 
 -13   5  17       32.72       29.11      9.21 o 
 -12   5  17      130.75      145.55     16.14 o 
 -11   5  17        3.59        1.37      5.89 o 
 -10   5  17        0.37       -2.37      5.21 o 
  -9   5  17      178.77      170.43      9.92 o 
  -8   5  17      192.42      210.06     19.93 o 
  -7   5  17      126.67      131.61     12.88 o 
  -6   5  17      119.14      120.99      8.99 o 
  -5   5  17      108.69       99.60      6.91 o 
  -4   5  17       65.96       66.82      4.94 o 
  -3   5  17      436.41      459.65     13.02 o 
  -2   5  17      391.54      403.59      7.78 o 
  -1   5  17      589.43      615.38     10.76 o 
   0   5  17       60.83       69.72      5.60 o 
   1   5  17      286.02      289.28      8.53 o 
   2   5  17        3.96        3.45      2.94 o 
   3   5  17       89.41       84.17      6.29 o 
   4   5  17       34.18       41.63      5.01 o 
   5   5  17      175.41      185.20      8.97 o 
   6   5  17      285.36      300.16     11.38 o 
 -13   6  17        0.68        5.63      6.60 o 
 -12   6  17        0.40        2.34      5.80 o 
 -11   6  17      188.16      199.02     16.96 o 
 -10   6  17       70.78       81.36      8.01 o 
  -9   6  17        8.55        3.69      6.27 o 
  -8   6  17       25.78       21.67      4.84 o 
  -7   6  17       92.43       98.88      8.27 o 
  -6   6  17      189.95      216.27     17.64 o 
  -5   6  17        0.00       -1.84      3.10 o 
  -4   6  17      124.58      115.59      8.64 o 
  -3   6  17       93.69       96.27      5.64 o 
  -2   6  17      427.40      445.39     11.02 o 
  -1   6  17       57.32       52.94      4.41 o 
   0   6  17      309.36      324.08      9.28 o 
   1   6  17        0.28        3.41      2.40 o 
   2   6  17      206.86      236.05     11.20 o 
   3   6  17      113.29      112.64     14.26 o 
   4   6  17       79.38       71.07      7.87 o 
   5   6  17        2.72        1.46      3.51 o 
 -13   7  17       60.75       61.18     11.72 o 
 -12   7  17        1.13        2.80      7.04 o 
 -11   7  17       36.98       23.56      8.22 o 
 -10   7  17        0.03        1.91      3.65 o 
  -9   7  17      351.40      365.35     14.91 o 
  -8   7  17        1.95        3.37      3.82 o 
  -7   7  17      230.81      240.46     24.42 o 
  -6   7  17       13.86       17.02      4.53 o 
  -5   7  17       66.24       75.03      7.54 o 
  -4   7  17       18.07       16.24      3.66 o 
  -3   7  17      144.24      147.77      9.68 o 
  -2   7  17       62.97       66.04      4.89 o 
  -1   7  17      742.81      776.48     15.90 o 
   0   7  17        7.50        4.70      2.59 o 
   1   7  17       71.07       77.16      5.18 o 
   2   7  17        9.33       14.36      3.60 o 
   3   7  17       79.05       68.03      7.10 o 
   4   7  17        2.84        4.00      4.07 o 
   5   7  17      131.12      146.93     10.43 o 
 -12   8  17        0.24        1.29      6.50 o 
 -11   8  17        0.00        0.47      6.15 o 
 -10   8  17      601.18      635.86     21.05 o 
  -9   8  17        9.38       11.00      4.85 o 
  -8   8  17      191.62      188.30     11.68 o 
  -7   8  17      122.84      123.40      9.70 o 
  -6   8  17      137.39      142.04     10.19 o 
  -5   8  17       13.90        6.88      4.05 o 
  -4   8  17      314.92      334.90     11.31 o 
  -3   8  17       14.04       12.33      2.91 o 
  -2   8  17      112.82      105.69      6.41 o 
  -1   8  17      202.57      213.99      9.23 o 
   0   8  17       38.00       40.75      4.02 o 
   1   8  17      115.54      118.00      8.77 o 
   2   8  17       69.40       68.62      5.89 o 
   3   8  17       25.30       30.40      5.52 o 
   4   8  17      394.87      438.77     16.37 o 
 -11   9  17       85.31       96.13      9.32 o 
 -10   9  17        9.07        9.94      6.93 o 
  -9   9  17      724.04      820.16     24.96 o 
  -8   9  17       59.93       67.40      7.62 o 
  -7   9  17       17.01       11.60      4.54 o 
  -6   9  17        1.71       -1.01      3.53 o 
  -5   9  17      111.22       90.86      8.37 o 
  -4   9  17        0.00       -2.07      2.74 o 
  -3   9  17       67.24       68.83      5.89 o 
  -2   9  17      114.28      108.62      6.08 o 
  -1   9  17       60.56       59.92      4.68 o 
   0   9  17       59.32       50.74      4.44 o 
   1   9  17        0.47        2.85      2.57 o 
   2   9  17       10.91       13.06      3.90 o 
   3   9  17       19.66       13.52      5.63 o 
 -10  10  17      102.22      108.09      9.77 o 
  -9  10  17        0.72       -1.30      4.08 o 
  -8  10  17      340.56      378.46     15.81 o 
  -7  10  17        0.46        0.60      3.88 o 
  -6  10  17       83.25      104.36      9.14 o 
  -5  10  17       21.30       24.05      4.38 o 
  -4  10  17       64.70       62.57      5.86 o 
  -3  10  17       12.68       18.42      3.82 o 
  -2  10  17       59.04       61.42      4.82 o 
  -1  10  17       10.95       13.26      3.03 o 
   0  10  17        4.68        5.23      2.69 o 
   1  10  17       79.84       88.36      9.96 o 
   2  10  17        7.55        3.59      4.36 o 
  -9  11  17       94.07      100.74      9.43 o 
  -8  11  17        7.30        7.43      4.86 o 
  -7  11  17        0.46       -1.03      4.01 o 
  -6  11  17       39.27       33.90      6.06 o 
  -5  11  17       93.94       95.21      7.21 o 
  -4  11  17        4.89        6.54      3.40 o 
  -3  11  17       37.36       43.75      5.03 o 
  -2  11  17        2.48        3.79      3.75 o 
  -1  11  17       41.80       43.35      9.01 o 
   0  11  17        0.81        0.40      4.09 o 
   1  11  17       29.70       27.98      5.56 o 
  -7  12  17        3.34        6.15      5.77 o 
  -6  12  17        4.38        6.23      5.90 o 
  -5  12  17       40.60       43.98      9.69 o 
  -4  12  17       18.66        6.19      5.96 o 
  -3  12  17        0.75       -5.01      5.01 o 
  -2  12  17        6.71        2.74      5.38 o 
  -1  12  17        3.86        8.39      5.08 o 
 -14   0  18       53.00       63.65     12.23 o 
 -13   0  18      327.92      364.57     23.31 o 
 -12   0  18      570.03      660.17     31.64 o 
 -11   0  18      227.72      211.15     16.81 o 
 -10   0  18      687.35      670.45     30.87 o 
  -9   0  18        3.75       -3.51      4.93 o 
  -8   0  18        1.30        1.21      4.53 o 
  -7   0  18       83.26       76.73     10.74 o 
  -6   0  18      821.74      807.38     33.08 o 
  -5   0  18      958.95      976.26     26.43 o 
  -4   0  18      141.32      160.25      9.27 o 
  -3   0  18      398.06      437.31     15.32 o 
  -2   0  18      207.23      177.95     15.73 o 
  -1   0  18       76.79       66.55      6.43 o 
   0   0  18      180.18      177.94     16.69 o 
   1   0  18      112.49      108.09     11.66 o 
   2   0  18      164.16      157.13     13.09 o 
   3   0  18     1104.63     1143.72     42.18 o 
   4   0  18        2.00        8.17      6.32 o 
   5   0  18       30.26       17.58      7.95 o 
 -14   1  18       34.46       28.64      6.60 o 
 -13   1  18      128.22      136.39     11.15 o 
 -12   1  18       17.96       15.65      5.95 o 
 -11   1  18       59.05       51.28      7.03 o 
 -10   1  18      144.35      145.81     10.78 o 
  -9   1  18      187.09      174.85     10.38 o 
  -8   1  18       61.95       71.89     13.40 o 
  -7   1  18      116.17      120.43     26.08 o 
  -6   1  18       34.12       35.48      5.56 o 
  -5   1  18      339.62      336.13      9.47 o 
  -4   1  18        8.70        8.66      2.60 o 
  -3   1  18        6.42        7.31      2.42 o 
  -2   1  18      251.48      258.98      7.99 o 
  -1   1  18      129.14      125.52      5.99 o 
   0   1  18       63.60       68.03      4.61 o 
   1   1  18      237.43      245.03      9.05 o 
   2   1  18       22.28       13.80      5.95 o 
   3   1  18        2.07        4.50      4.01 o 
   4   1  18      135.19      139.28      9.92 o 
   5   1  18       18.61       15.45      4.12 o 
 -14   2  18       27.39       25.22      6.27 o 
 -13   2  18       50.08       46.11      7.17 o 
 -12   2  18       83.26       83.78      8.80 o 
 -11   2  18       47.28       37.73      6.25 o 
 -10   2  18       47.94       43.77      6.48 o 
  -9   2  18       52.88       40.43      6.14 o 
  -8   2  18       98.67      110.56      7.13 o 
  -7   2  18       17.04       13.69      3.97 o 
  -6   2  18       38.85       42.01      6.03 o 
  -5   2  18      548.68      549.22     13.40 o 
  -4   2  18      328.66      326.18      9.21 o 
  -3   2  18       19.37       16.40      2.93 o 
  -2   2  18       12.83        9.13      2.45 o 
  -1   2  18      146.22      142.53      7.40 o 
   0   2  18      171.54      179.64      6.63 o 
   1   2  18        0.06        2.37      2.76 o 
   2   2  18        0.35        6.42      3.95 o 
   3   2  18      521.15      523.15     14.62 o 
   4   2  18       36.02       34.56      4.90 o 
   5   2  18       41.84       46.07      6.78 o 
 -14   3  18       22.70       34.12     10.19 o 
 -13   3  18      108.71      109.87     14.50 o 
 -12   3  18       70.36       64.15      7.87 o 
 -11   3  18       47.83       45.33      6.83 o 
 -10   3  18      282.67      255.05     12.68 o 
  -9   3  18        0.04        1.43      2.95 o 
  -8   3  18       40.28       40.09      4.80 o 
  -7   3  18      133.92      115.47      7.27 o 
  -6   3  18      109.37      104.18      5.90 o 
  -5   3  18      286.59      308.94     16.02 o 
  -4   3  18      870.80      916.36     14.39 o 
  -3   3  18       90.84       97.21      4.53 o 
  -2   3  18       60.60       58.93      3.95 o 
  -1   3  18      134.39      136.35      5.44 o 
   0   3  18        3.32        4.51      2.42 o 
   1   3  18        8.69       10.03      2.84 o 
   2   3  18      856.07      876.25     20.09 o 
   3   3  18      157.33      162.39      8.18 o 
   4   3  18      140.88      141.99      8.28 o 
   5   3  18        4.92        3.94      3.87 o 
 -13   4  18       83.03       91.10     13.58 o 
 -12   4  18        1.00       -1.08      5.41 o 
 -11   4  18       58.43       61.52     10.83 o 
 -10   4  18      103.15       94.72     12.85 o 
  -9   4  18       42.84       36.09      5.70 o 
  -8   4  18       57.59       66.46      7.11 o 
  -7   4  18      150.80      134.64     11.58 o 
  -6   4  18        4.88        0.46      2.25 o 
  -5   4  18       13.73        8.39      2.64 o 
  -4   4  18        7.51        9.26      2.36 o 
  -3   4  18      150.99      146.00      5.22 o 
  -2   4  18        2.43        1.63      1.82 o 
  -1   4  18       14.00       12.18      3.35 o 
   0   4  18       14.12       11.72      2.84 o 
   1   4  18       40.23       48.46      4.25 o 
   2   4  18       16.20       15.20      5.26 o 
   3   4  18        4.63        7.55      3.40 o 
   4   4  18       15.43       22.92      4.35 o 
   5   4  18       30.01       29.10      4.83 o 
 -13   5  18        5.69       -5.57      5.57 o 
 -12   5  18       77.15       78.04     12.72 o 
 -11   5  18       19.83       26.18      8.23 o 
 -10   5  18        0.18        1.21      5.88 o 
  -9   5  18        0.46       -0.47      3.45 o 
  -8   5  18       96.43      110.91      9.92 o 
  -7   5  18        0.23        1.96      3.50 o 
  -6   5  18       84.75       91.91      8.20 o 
  -5   5  18        2.95        2.60      3.59 o 
  -4   5  18      201.73      217.32      9.04 o 
  -3   5  18      128.81      129.34      6.58 o 
  -2   5  18        1.79        4.26      2.16 o 
  -1   5  18       15.93       13.89      2.77 o 
   0   5  18       44.14       54.09      4.39 o 
   1   5  18       22.84       19.48      3.22 o 
   2   5  18        3.94        2.70      2.97 o 
   3   5  18        0.10       -0.90      3.10 o 
   4   5  18       52.72       45.68      5.38 o 
 -13   6  18        7.36       -5.80      5.80 o 
 -12   6  18      162.40      167.46     17.78 o 
 -11   6  18       28.59       34.61      9.49 o 
 -10   6  18       50.92       54.06      7.02 o 
  -9   6  18       64.10       67.30      7.64 o 
  -8   6  18       17.50       17.70      4.79 o 
  -7   6  18       65.97       66.63      7.38 o 
  -6   6  18       47.30       54.33      7.24 o 
  -5   6  18       42.03       49.91      6.43 o 
  -4   6  18       27.45       31.89      4.45 o 
  -3   6  18      153.65      167.14      6.80 o 
  -2   6  18       44.13       48.01      4.23 o 
  -1   6  18        1.28        3.26      2.56 o 
   0   6  18       25.25       19.54      3.36 o 
   1   6  18      115.76      109.71      7.12 o 
   2   6  18      184.44      182.54     11.35 o 
   3   6  18      125.12      139.14     37.76 o 
   4   6  18        9.34       11.50      4.59 o 
 -12   7  18        2.83        3.01      6.93 o 
 -11   7  18       13.97       20.65      8.79 o 
 -10   7  18       79.37       81.53      8.40 o 
  -9   7  18       13.05       12.21      4.68 o 
  -8   7  18       24.22       15.84      8.38 o 
  -7   7  18        4.82        4.02      3.98 o 
  -6   7  18       12.54        3.84      3.92 o 
  -5   7  18       84.66       86.31     10.38 o 
  -4   7  18      238.81      250.55      9.84 o 
  -3   7  18       50.53       58.79      4.73 o 
  -2   7  18        0.01        2.11      2.47 o 
  -1   7  18       43.86       48.84      4.42 o 
   0   7  18        5.09        7.58      2.80 o 
   1   7  18        0.64       -2.31      2.31 o 
   2   7  18      121.38      126.68      9.38 o 
   3   7  18        0.05       -0.74      3.70 o 
 -11   8  18        2.35        6.45      6.79 o 
 -10   8  18       58.44       66.67      7.85 o 
  -9   8  18        0.82        4.61      4.28 o 
  -8   8  18        3.57        6.05      4.23 o 
  -7   8  18       15.17       22.42      5.09 o 
  -6   8  18        6.96        5.11      3.96 o 
  -5   8  18       23.43       24.23      5.14 o 
  -4   8  18       10.22       10.68      3.56 o 
  -3   8  18      157.31      170.46     10.94 o 
  -2   8  18       45.79       43.23      4.38 o 
  -1   8  18       47.47       52.39      4.58 o 
   0   8  18       29.91       35.92      4.62 o 
   1   8  18        2.81        0.68      2.62 o 
   2   8  18        0.05        5.54      7.74 o 
   3   8  18       70.92       67.56     12.15 o 
 -10   9  18        2.52       -0.95      4.11 o 
  -9   9  18       31.14       43.64      6.72 o 
  -8   9  18       16.65       14.71      4.97 o 
  -7   9  18       16.87       12.41     10.19 o 
  -6   9  18       97.27      100.18      9.04 o 
  -5   9  18       37.73       34.13      4.86 o 
  -4   9  18       89.18      101.55      7.34 o 
  -3   9  18       16.13       12.36      3.75 o 
  -2   9  18       72.25       79.44     11.40 o 
  -1   9  18       65.81       73.45      9.96 o 
   0   9  18        0.22       -0.75      2.52 o 
   1   9  18        0.19       -0.49      3.05 o 
   2   9  18       68.79       69.55      6.13 o 
  -9  10  18       37.71       40.44      6.93 o 
  -8  10  18       98.41       99.42      9.35 o 
  -7  10  18        0.15       -2.92      3.93 o 
  -6  10  18       46.95       47.79      5.56 o 
  -5  10  18      109.15      109.29      7.67 o 
  -4  10  18       77.35       71.47      7.96 o 
  -3  10  18      151.72      157.10      8.93 o 
  -2  10  18       44.57       47.90      5.35 o 
  -1  10  18       68.75       67.58      5.32 o 
   0  10  18      294.61      320.79      9.75 o 
  -7  11  18      106.99      137.13     10.74 o 
  -6  11  18        1.96        1.57      3.26 o 
  -5  11  18        4.87        4.96      3.65 o 
  -4  11  18       97.24      104.66     12.92 o 
  -3  11  18        1.07        0.69      3.22 o 
  -2  11  18       12.27       11.78      3.65 o 
  -1  11  18        1.09        3.67      5.45 o 
 -13   1  19        0.14        2.64      4.74 o 
 -12   1  19        1.28        1.14      4.35 o 
 -11   1  19       27.98       18.87      5.48 o 
 -10   1  19        4.23        2.56      4.28 o 
  -9   1  19        9.98        3.74      4.30 o 
  -8   1  19      108.78      105.81      8.95 o 
  -7   1  19        7.60        1.03      3.68 o 
  -6   1  19      177.14      185.04      8.39 o 
  -5   1  19       59.23       55.65      4.64 o 
  -4   1  19      190.65      184.80      6.98 o 
  -3   1  19        3.56        0.77      2.16 o 
  -2   1  19        3.84        6.62      2.42 o 
  -1   1  19        0.01        1.08      2.26 o 
   0   1  19       32.24       39.48      4.12 o 
   1   1  19       54.27       63.70      6.84 o 
   2   1  19        6.76        9.22      4.30 o 
   3   1  19       21.57       30.96      7.30 o 
   4   1  19        6.15        6.60      3.61 o 
 -13   2  19       46.95       53.06      7.87 o 
 -12   2  19      145.29      164.45     15.79 o 
 -11   2  19       18.77       12.79      4.97 o 
 -10   2  19        1.92       -1.48      3.70 o 
  -9   2  19       20.81       17.21      4.86 o 
  -8   2  19      150.15      144.51      8.33 o 
  -7   2  19      564.42      585.73     27.87 o 
  -6   2  19        0.13       -1.45      2.73 o 
  -5   2  19       26.37       28.85      3.51 o 
  -4   2  19      117.87      118.29      6.32 o 
  -3   2  19       30.34       24.83      3.29 o 
  -2   2  19        1.79        0.56      2.24 o 
  -1   2  19       99.17       92.59      5.46 o 
   0   2  19        1.49       -2.32      2.61 o 
   1   2  19      158.91      184.16     10.38 o 
   2   2  19      114.72      125.59      7.72 o 
   3   2  19       14.93       12.91      3.83 o 
   4   2  19        6.28        2.24      3.56 o 
 -13   3  19        0.47       -5.53      5.79 o 
 -12   3  19       38.11       36.85      9.44 o 
 -11   3  19       10.72       10.94      7.28 o 
 -10   3  19        0.56       -2.58      3.72 o 
  -9   3  19       73.94       72.78      6.21 o 
  -8   3  19      348.66      350.28     11.68 o 
  -7   3  19        7.20        3.11      2.61 o 
  -6   3  19        2.65        0.72      2.48 o 
  -5   3  19       37.01       33.04      3.40 o 
  -4   3  19      173.64      186.53      6.26 o 
  -3   3  19       12.54       10.17      2.38 o 
  -2   3  19       48.29       47.93      4.30 o 
  -1   3  19        4.78        3.27      2.24 o 
   0   3  19      190.71      194.57      7.26 o 
   1   3  19       54.51       59.93      7.84 o 
   2   3  19       30.27       33.76      4.59 o 
   3   3  19       60.45       62.75      7.53 o 
   4   3  19       69.50       66.18      6.24 o 
 -12   4  19       33.54       24.14      8.82 o 
 -11   4  19        0.06       -5.21      5.21 o 
 -10   4  19        7.00       11.19      6.75 o 
  -9   4  19      178.72      191.43     10.77 o 
  -8   4  19       11.31       19.77      4.85 o 
  -7   4  19      526.73      533.75     18.41 o 
  -6   4  19       11.82       15.84      3.13 o 
  -5   4  19        0.26       -0.03      2.13 o 
  -4   4  19        2.43        4.16      2.31 o 
  -3   4  19      261.62      263.32      6.79 o 
  -2   4  19        3.76        4.58      2.26 o 
  -1   4  19       27.63       31.61      3.76 o 
   0   4  19      415.19      471.93     19.06 o 
   1   4  19      617.18      636.25     14.25 o 
   2   4  19       13.09       13.85      5.65 o 
   3   4  19        0.16       -2.80      2.80 o 
 -12   5  19      136.03      129.34     15.95 o 
 -11   5  19       17.18       19.84      8.46 o 
 -10   5  19        9.05        5.29      6.43 o 
  -9   5  19       49.10       45.43      6.61 o 
  -8   5  19      614.72      645.22     20.94 o 
  -7   5  19       15.25        9.40      4.52 o 
  -6   5  19      415.93      405.84     15.79 o 
  -5   5  19        0.48       -0.77      3.00 o 
  -4   5  19       17.69       14.83      3.77 o 
  -3   5  19       34.47       36.61      4.02 o 
  -2   5  19      168.29      167.50      6.99 o 
  -1   5  19       61.22       69.57      6.00 o 
   0   5  19     1151.07     1178.08     25.34 o 
   1   5  19        0.75       -0.10      3.70 o 
   2   5  19       61.11       64.42      5.97 o 
   3   5  19       24.63       26.94      4.66 o 
 -11   6  19       15.31       19.46      8.17 o 
 -10   6  19       29.21       41.49      6.67 o 
  -9   6  19      263.33      257.99     12.97 o 
  -8   6  19        6.11        8.25      4.35 o 
  -7   6  19      118.67      110.81     15.07 o 
  -6   6  19       84.94      100.80      8.99 o 
  -5   6  19      238.28      238.22      9.85 o 
  -4   6  19       10.66       13.15      3.65 o 
  -3   6  19        0.11        2.54      2.49 o 
  -2   6  19       16.21       20.00      6.58 o 
  -1   6  19      636.23      662.70     15.75 o 
   0   6  19       39.15       43.43      5.09 o 
   1   6  19       27.75       25.75      7.15 o 
   2   6  19       11.09       17.64      4.79 o 
 -11   7  19       11.99       11.91      7.60 o 
 -10   7  19       76.95       88.21     15.24 o 
  -9   7  19       45.48       39.83      6.54 o 
  -8   7  19      365.13      394.67     16.15 o 
  -7   7  19       11.60       12.69      4.98 o 
  -6   7  19      203.46      189.14     11.01 o 
  -5   7  19        6.09        7.13      3.44 o 
  -4   7  19       79.34       72.38      6.33 o 
  -3   7  19       34.57       27.45      4.42 o 
  -2   7  19      233.96      273.17      8.90 o 
  -1   7  19       51.67       57.37      4.93 o 
   0   7  19      183.80      196.74      8.43 o 
   1   7  19        2.81        4.78      7.35 o 
   2   7  19      108.75      118.16     11.92 o 
 -10   8  19       79.55       88.39      9.16 o 
  -9   8  19       56.00       42.41      6.93 o 
  -8   8  19        0.00        4.49      4.40 o 
  -7   8  19      190.75      195.33     20.51 o 
  -6   8  19        8.19        3.18      3.49 o 
  -5   8  19       59.25       60.77      6.05 o 
  -4   8  19       45.37       54.81      5.65 o 
  -3   8  19      120.74      129.07      8.20 o 
  -2   8  19      265.14      267.34      8.89 o 
  -1   8  19      267.22      281.07      9.17 o 
   0   8  19        4.67        3.72      2.91 o 
   1   8  19        0.06        0.91      3.74 o 
  -9   9  19        7.20        7.34      6.98 o 
  -8   9  19        2.50       -1.47      4.41 o 
  -7   9  19       92.78       98.43      9.22 o 
  -6   9  19       83.46       79.56      6.94 o 
  -5   9  19       15.36       12.72      4.01 o 
  -4   9  19        2.89        4.16      3.33 o 
  -3   9  19        8.27        6.68      3.40 o 
  -2   9  19       92.99       96.53      6.08 o 
  -1   9  19       16.25       19.04      3.64 o 
  -6  10  19       18.06       21.62      4.56 o 
  -5  10  19        2.48        0.56      3.33 o 
  -4  10  19        0.00        0.11      3.38 o 
  -3  10  19       88.16      101.44      8.87 o 
 -12   0  20       69.91       86.77     13.51 o 
 -11   0  20      382.63      427.07     24.67 o 
 -10   0  20       21.07       16.79      7.50 o 
  -9   0  20      275.80      273.49     18.79 o 
  -8   0  20       40.39       25.44      7.72 o 
  -7   0  20       82.97       96.09     12.40 o 
  -6   0  20        4.83        4.57      3.99 o 
  -5   0  20       90.73       69.79      7.51 o 
  -4   0  20      166.38      167.33      9.72 o 
  -3   0  20      181.77      183.34      9.96 o 
  -2   0  20       48.35       44.30      5.88 o 
  -1   0  20       28.86       17.29      4.40 o 
   0   0  20      213.55      217.93     27.02 o 
   1   0  20        9.35        6.72      5.72 o 
   2   0  20       16.63       15.97      6.86 o 
 -12   1  20      207.42      222.57     12.82 o 
 -11   1  20      110.51      121.75     10.88 o 
 -10   1  20      335.94      341.28     16.12 o 
  -9   1  20       16.25       15.47      7.70 o 
  -8   1  20       47.57       45.48      6.55 o 
  -7   1  20      138.55      124.67      7.98 o 
  -6   1  20      509.17      528.57     12.97 o 
  -5   1  20       66.00       62.87      4.97 o 
  -4   1  20       51.75       45.87      4.35 o 
  -3   1  20      269.01      266.03      8.49 o 
  -2   1  20       15.06        7.41      2.93 o 
  -1   1  20       43.98       41.70      4.07 o 
   0   1  20       72.77       67.52      5.74 o 
   1   1  20      116.44       99.73      8.34 o 
   2   1  20      151.33      150.34      8.86 o 
 -12   2  20       53.71       65.31      8.27 o 
 -11   2  20      281.24      291.35     14.65 o 
 -10   2  20       98.21      102.99      9.60 o 
  -9   2  20       22.28       20.73      7.75 o 
  -8   2  20       25.01       21.40      5.22 o 
  -7   2  20       50.77       51.41      5.43 o 
  -6   2  20       35.08       38.33      4.89 o 
  -5   2  20      168.55      156.28      7.23 o 
  -4   2  20      230.78      239.55      8.15 o 
  -3   2  20       25.62       23.16      3.40 o 
  -2   2  20      308.99      313.62      9.21 o 
  -1   2  20       71.71       68.51      4.50 o 
   0   2  20        4.26        9.43      3.00 o 
   1   2  20       13.65       15.20      3.83 o 
   2   2  20      119.34      131.27      8.22 o 
 -12   3  20       40.09       37.70     10.19 o 
 -11   3  20        4.11        4.49      6.51 o 
 -10   3  20       44.53       40.57      6.63 o 
  -9   3  20       80.37       78.92      8.34 o 
  -8   3  20      125.11      136.06      7.53 o 
  -7   3  20        2.77        4.55      2.96 o 
  -6   3  20       22.40       24.72      3.88 o 
  -5   3  20      123.76      119.66      6.52 o 
  -4   3  20      208.37      221.12     11.59 o 
  -3   3  20      156.15      155.68      5.99 o 
  -2   3  20      184.10      191.99      6.47 o 
  -1   3  20       10.56        5.73      2.81 o 
   0   3  20       43.31       41.71      4.71 o 
   1   3  20       11.55       11.28      4.08 o 
   2   3  20       16.45       14.43      3.91 o 
 -11   4  20       14.21       10.88      7.24 o 
 -10   4  20      110.73       86.67     12.84 o 
  -9   4  20       19.27       20.20      5.26 o 
  -8   4  20       51.84       50.99     16.21 o 
  -7   4  20       29.58       22.26      5.63 o 
  -6   4  20       29.90       27.02      6.90 o 
  -5   4  20       14.99       15.29      2.84 o 
  -4   4  20      186.36      195.59      7.34 o 
  -3   4  20       93.93       97.62      5.23 o 
  -2   4  20       48.84       49.22      3.96 o 
  -1   4  20        3.34        7.45      2.84 o 
   0   4  20        0.10        0.89      2.68 o 
   1   4  20      188.32      201.11     10.41 o 
   2   4  20        0.07        1.87      4.00 o 
 -11   5  20      103.30      106.02     14.41 o 
 -10   5  20        0.19       -2.31      5.47 o 
  -9   5  20        9.77        4.86      9.64 o 
  -8   5  20       20.86       20.86      5.34 o 
  -7   5  20        4.62        5.81      4.29 o 
  -6   5  20       25.92       25.88      4.46 o 
  -5   5  20        5.48        2.02      3.13 o 
  -4   5  20        7.29       11.83      3.78 o 
  -3   5  20       97.71       83.94      6.93 o 
  -2   5  20       14.44        3.47      3.58 o 
  -1   5  20        8.03       10.72      4.64 o 
   0   5  20      171.95      185.80      8.65 o 
   1   5  20        1.57       10.50      5.15 o 
 -10   6  20        0.49       -1.48      5.92 o 
  -9   6  20       10.78        6.82      4.52 o 
  -8   6  20        2.40        3.99      4.32 o 
  -7   6  20        4.14        5.55      4.34 o 
  -6   6  20        0.60        6.30      3.45 o 
  -5   6  20        9.41        7.16      3.58 o 
  -4   6  20       94.75       74.23      6.46 o 
  -3   6  20        5.46        0.94      3.22 o 
  -2   6  20       72.08       85.02      5.78 o 
  -1   6  20       34.31       37.78      6.14 o 
   0   6  20       48.54       51.42      5.55 o 
  -9   7  20       43.63       44.79      6.99 o 
  -8   7  20       27.55       23.35      5.82 o 
  -7   7  20       16.88       16.70      5.45 o 
  -6   7  20        0.62        3.31      3.42 o 
  -5   7  20       11.20       13.18      4.04 o 
  -4   7  20        1.09       -0.80      3.83 o 
  -3   7  20      163.70      164.06      9.32 o 
  -2   7  20      303.09      328.18     10.00 o 
  -1   7  20       39.37       35.31      4.23 o 
  -7   8  20        5.48        7.62      3.73 o 
  -6   8  20       10.35        4.47      3.54 o 
  -5   8  20        7.36        2.47      3.49 o 
  -4   8  20      110.66      109.98      7.86 o 
  -3   8  20      130.29      121.39      8.08 o 
  -2   8  20       45.43       44.74      4.52 o 
 -10   1  21       18.95       15.70      5.31 o 
  -9   1  21      109.50      114.68      9.94 o 
  -8   1  21      155.92      160.88     10.30 o 
  -7   1  21       11.51        8.42      3.16 o 
  -6   1  21       52.08       52.58      6.13 o 
  -5   1  21       19.09       20.63      3.55 o 
  -4   1  21        9.40       11.79      3.09 o 
  -3   1  21       29.18       26.33      3.59 o 
  -2   1  21       82.53       79.80      5.37 o 
  -1   1  21      158.04      148.13      7.06 o 
   0   1  21       24.36       29.75      5.29 o 
 -10   2  21       19.61       25.00      5.76 o 
  -9   2  21        2.27        5.27      4.35 o 
  -8   2  21       19.95       23.68      4.39 o 
  -7   2  21        3.69        5.91      2.96 o 
  -6   2  21        0.58        4.29      2.78 o 
  -5   2  21       12.91       11.65      3.03 o 
  -4   2  21        0.08        3.08      2.56 o 
  -3   2  21      134.56      140.94      6.13 o 
  -2   2  21       82.58       86.72      5.01 o 
  -1   2  21        9.25        9.64      3.00 o 
   0   2  21       45.99       40.38      4.94 o 
 -10   3  21        2.51        6.55      6.82 o 
  -9   3  21      126.34      127.05     12.42 o 
  -8   3  21        5.81        9.31      3.80 o 
  -7   3  21      136.14      144.80      8.32 o 
  -6   3  21        2.76        4.89      2.92 o 
  -5   3  21        8.89        9.03      3.01 o 
  -4   3  21       98.71      103.23      6.04 o 
  -3   3  21        4.84        3.81      2.36 o 
  -2   3  21       55.45       56.76      4.64 o 
  -1   3  21       82.26       86.30      5.70 o 
   0   3  21        8.04        8.86      3.65 o 
  -9   4  21       97.13       80.73      8.62 o 
  -8   4  21       95.80      102.23      9.27 o 
  -7   4  21       20.13       15.12      4.06 o 
  -6   4  21      368.69      356.46     15.39 o 
  -5   4  21        0.89       -0.38      6.51 o 
  -4   4  21       36.65       39.97      6.14 o 
  -3   4  21        0.40        3.05      2.55 o 
  -2   4  21        3.13        5.06      2.73 o 
  -1   4  21        1.14        3.11      2.71 o 
  -9   5  21      127.82      130.50     15.53 o 
  -8   5  21       18.50       20.71      5.44 o 
  -7   5  21      362.10      363.33     12.73 o 
  -6   5  21        0.24        0.02      3.12 o 
  -5   5  21      251.94      259.74     10.53 o 
  -4   5  21       40.48       38.26      6.09 o 
  -3   5  21        0.21       -2.56      3.42 o 
  -2   5  21        2.02        4.08      3.19 o 
  -7   6  21        3.53        4.19      3.53 o 
  -6   6  21      325.69      317.28     12.00 o 
  -5   6  21        3.58        3.34      3.52 o 
  -4   6  21       66.29       68.01      8.62 o 
  -3   6  21        1.71        2.14      6.01 o 
  -8   0  22        5.69        4.33      4.45 o 
  -7   0  22      217.43      225.72     12.21 o 
  -6   0  22        3.86       -0.71      3.84 o 
  -5   0  22      163.08      185.76     10.69 o 
  -4   0  22      215.23      227.54     11.73 o 
  -3   0  22       90.19      108.27      8.92 o 
  -8   1  22       47.50       51.12      5.38 o 
  -7   1  22        2.25        4.90      3.02 o 
  -6   1  22      156.34      157.75      7.57 o 
  -5   1  22        0.88        2.05      2.70 o 
  -4   1  22       99.93      103.07      7.65 o 
  -3   1  22      180.83      177.67      7.36 o 
  -7   2  22        5.68        7.85      3.22 o 
  -6   2  22        0.59        2.41      2.77 o 
  -5   2  22       72.34       66.81      5.20 o 
  -4   2  22      106.62       99.96      6.17 o 
  -3   2  22       18.72       17.99      3.04 o 
  -6   3  22        3.00        4.15      2.94 o 
  -5   3  22       93.57       99.06      6.15 o 
  -4   3  22        2.58        2.01      2.74 o 
                                                 
